# Supplementary material for: Boosting effect of high-dose influenza vaccination on innate immunity among elderly
Source: JCI Insight. 2025 Mar 4;10(8):e184128. doi: 10.1172/jci.insight.184128 (PMC12016920; doi:10.1172/jci.insight.184128)
Supplement: Supporting data values [file jciinsight-10-184128-s271.xlsx]

## Sheet: Fig.1B
Antibody GMT
				H1N1	H1N1	H1N1	H1N1	H3N2	H3N2	H3N2	H3N2	B VICTORIA	B VICTORIA	B VICTORIA	B VICTORIA	B YAMAGATA	B YAMAGATA	B YAMAGATA	B YAMAGATA
N° patient	Group	Age	Sexe	D0	D21	D90	D210	D0	D21	D90	D210	D0	D21	D90	D210	D0	D21	D90	D210
1	QIV-SD	66	Female	40	80	320	480	60	80	80	200	5	10	20	10	5	10	10	10
2	QIV-SD	71	Male	15	2560	640	320	80	2560	640	480	20	320	320	320	20	80	160	80
3	QIV-SD	71	Female	80	160	320	480	160	160	480	320	40	40	80	80	5	5	5	5
4	QIV-SD	72	Male	40	40	40	40	80	180	160	60	5	7.5	10	10	5	7.5	10	10
5	QIV-SD	71	Female	80	160	640	480	160	160	480	400	10	87.5	80	80	10	10	20	20
6	QIV-SD	67	Female	40	240	640	320	20	40	320	240	5	5	7.5	5	10	10	15	20
7	QIV-SD	71	Male	20	15	7.5	5	5	5	20	12.5	5	5	5	5	5	5	10	10
8	QIV-SD	78	Male	40	280	320	160	40	240	320	160	20	50	60	40	10	15	15	15
9	QIV-SD	65	Male	5	60	160	80	10	1920	1280	360	5	100	40	20	5	50	40	40
10	QIV-SD	65	Male	15	600	320	320	5	7.5	10	162.5	5	43.75	40	40	5	240	160	80
11	QIV-SD	76	Male	20	15	10	10	5	50	40	15	10	30	40	40	5	6.25	5	5
12	QIV-SD	68	Male	10	560	480	240	5	20	60	170	5	280	160	80	5	5	5	5
13	QIV-SD	69	Male	10	100	40	20	80	140	120	50	5	5	5	5	10	27.5	20	20
14	QIV-SD	65	Female	160	560	640	480	80	80	80	400	5	13.75	20	20	40	100	160	160
15	QIV-SD	73	Female	80	640	640	640	80	320	320	480	40	80	120	60	20	40	40	40
16	QIV-SD	65	Female	20	160	320	320	160	320	640	480	5	10	20	20	5	100	120	80
17	QIV-SD	70	Female	20	80	80	60	160	320	240	180	5	5	10	10	20	40	40	20
18	QIV-SD	72	Male	80	80	120	80	80	80	240	80	40	40	80	80	40	40	80	80
19	QIV-SD	71	Male	20	60	80	40	5	30	40	60	5	6.25	5	5	5	5	5	5
20	QIV-SD	68	Male	40	160	240	160	80	160	120	120	40	40	40	40	5	5	10	5
21	QIV-SD	65	Female	10	120	320	240	80	320	320	320	5	10	20	10	5	10	20	15
22	QIV-SD	77	Male	20	40	80	80	160	160	320	200	5	5	20	20	10	35	80	40
23	QIV-SD	75	Male	10	480	160	80	160	640	320	200	5	70	80	40	20	100	120	80
24	QIV-SD	67	Female	15	800	320	160	40	320	240	160	10	40	20	15	20	60	40	60
25	QIV-SD	72	Male	40	60	60	40	20	30	40	40	5	5	5	5	5	5	5	5
26	QIV-SD	67	Female	20	40	20	20	5	10	10	5	5	5	5	5	5	5	5	5
27	QIV-SD	70	Male	80	240	160	160	120	160	160	120	40	110	120	80	40	120	80	80
28	QIV-SD	69	Male	40	70	80	60	40	70	80	60	20	60	80	80	10	15	20	20
Mean				38.21	304.1	259.2	199.1	70.71	306.5	256.4	197.7	13.39	52.99	54.02	43.75	12.5	41.12	46.43	36.25
1	QIV-HD	73	Female	80	480	640	480	160	320	640	480	5	5	5	5	5	10	5	5
2	QIV-HD	71	Female	20	640	320	160	10	60	60	100	40	60	80	40	5	5	5	5
3	QIV-HD	73	Male	10	640	320	80	20	160	240	120	10	50	60	40	5	12.5	10	5
4	QIV-HD	70	Female	40	160	160	160	80	160	320	160	5	10	10	7.5	7.5	20	20	20
5	QIV-HD	70	Male	20	640	480	320	160	1920	2560	1440	5	20	60	40	5	40	40	20
6	QIV-HD	71	Male	160	1280	640	480	40	240	80	360	15	50	60	40	5	20	10	5
7	QIV-HD	73	Male	40	400	160	120	60	800	640	200	10	100	80	80	15	20	15	20
8	QIV-HD	65	Male	5	1760	960	640	5	5760	3840	1600	5	120	240	160	5	6.25	7.5	5
9	QIV-HD	68	Male	40	960	640	320	80	960	960	320	20	60	80	40	40	80	120	80
10	QIV-HD	76	Male	10	40	20	10	20	60	80	25	5	15	20	20	10	10	10	10
11	QIV-HD	65	Male	160	2240	1280	640	10	80	40	340	5	50	60	40	40	80	80	60
12	QIV-HD	67	Female	5	140	160	120	80	480	320	120	5	90	80	20	10	50	40	40
13	QIV-HD	69	Male	10	60	60	40	80	240	320	100	5	25	10	5	15	20	20	10
14	QIV-HD	76	Male	40	320	320	160	640	1280	1920	720	80	400	480	320	40	60	80	80
15	QIV-HD	82	Male	40	480	320	240	120	960	960	480	7.5	110	160	120	40	160	160	120
16	QIV-HD	79	Female	20	180	80	60	80	400	320	200	10	100	80	40	5	10	10	10
17	QIV-HD	66	Female	80	320	640	640	320	640	1280	960	5	47.5	40	40	80	80	160	120
18	QIV-HD	74	Male	20	320	640	320	60	320	320	240	5	70	40	40	5	20	20	15
19	QIV-HD	65	Female	20	320	320	160	10	640	240	240	5	15	10	10	5	20	20	10
20	QIV-HD	70	Female	40	240	160	80	15	160	160	80	5	40	40	20	40	160	120	80
21	QIV-HD	74	Male	80	480	640	320	5	80	80	180	5	10	40	20	5	10	20	10
22	QIV-HD	78	Female	20	80	80	80	160	320	320	200	5	65	80	80	5	5	10	10
23	QIV-HD	69	Female	40	640	640	320	160	320	480	5	5	10	20	20	10	70	80	80
24	QIV-HD	69	Female	20	320	320	160	10	80	60	100	5	5	5	5	5	5	10	10
25	QIV-HD	70	Male	20	240	160	80	7.5	140	80	80	7.5	12.5	20	20	5	7.5	20	20
26	QIV-HD	77	Male	80	320	320	240	320	640	640	320	20	80	80	40	15	30	40	40
27	QIV-HD	68	Male	20	180	80	40	40	240	160	100	5	30	10	5	5	120	30	10
28	QIV-HD	75	Female	20	640	160	60	40	80	80	80	10	47.5	60	60	5	5	5	5
29	QIV-HD	71	Female	10	1920	640	320	5	120	60	180	5	37.5	20	20	5	100	80	40
30	QIV-HD	70	Male	10	140	80	20	5	480	120	30	5	200	240	80	5	100	40	40
31	QIV-HD	70	Female	20	360	120	40	1280	2560	2560	660	10	30	40	40	10	160	40	20
Mean				38.71	546.5	372.9	222.9	131.7	667.7	643.2	329.7	10.81	63.39	74.52	48.95	14.76	48.27	42.82	32.42

## Sheet: Fig.2A-B
List of 293 differentially expressed genes in the QIV-HD arm
Gene	Description	log FC_QIV-HD	p value_QIV-HD	adjusted p value_QIV-HD
LOC100419583	ring finger protein 4 pseudogene	0.703222	2.08e-11	1.17e-09
DHRS9	dehydrogenase/reductase 9	1.18962	4.37e-14	6.11e-12
LHFPL2	LHFPL tetraspan subfamily member 2	0.994191	3.3e-12	2.55e-10
CD96	CD96 molecule	-0.55408	6.77e-10	2.43e-08
CALCOCO2	calcium binding and coiled-coil domain 2	0.563367	3.49e-12	2.66e-10
TRIM22	tripartite motif containing 22	1.00901	8.66e-14	1.12e-11
IRF9	interferon regulatory factor 9	0.834847	2.33e-14	3.44e-12
CDC42EP2	CDC42 effector protein 2	0.514695	2.65e-10	1.08e-08
CEACAM5	CEA cell adhesion molecule 5	0.648299	1.96e-08	4.51e-07
IFI44	interferon induced protein 44	1.19028	1.39e-08	3.36e-07
NPC2	NPC intracellular cholesterol transporter 2	1.06029	2.5e-13	2.64e-11
RBCK1	RANBP2-type and C3HC4-type zinc finger containing 1	0.514917	8.26e-09	2.13e-07
TNFSF13B	TNF superfamily member 13b	0.752734	8.23e-10	2.88e-08
VAMP5	vesicle associated membrane protein 5	0.916063	6.3e-11	3.05e-09
MTHFD2	methylenetetrahydrofolate dehydrogenase (NADP+ dependent) 2, methenyltetrahydrofolate cyclohydrolase	0.588995	4.28e-08	8.97e-07
CD300C	CD300c molecule	0.541238	2.98e-09	8.96e-08
TRAFD1	TRAF-type zinc finger domain containing 1	0.770278	2.04e-10	8.85e-09
IFI44L	interferon induced protein 44 like	1.72788	2.54e-10	1.04e-08
OGFR	opioid growth factor receptor	0.585667	4.79e-13	4.59e-11
RCAN3	RCAN family member 3	-0.75894	9.49e-08	1.81e-06
BAZ1A	bromodomain adjacent to zinc finger domain 1A	0.522347	1.13e-08	2.78e-07
SP140	SP140 nuclear body protein	0.53683	6.39e-09	1.69e-07
KLF12	Kruppel like factor 12	-0.52742	3.09e-12	2.46e-10
COPE	COPI coat complex subunit epsilon	0.646885	7.77e-05	0.000557
MGAT4A	alpha-1,3-mannosyl-glycoprotein 4-beta-N-acetylglucosaminyltransferase A	-0.51904	8.7e-09	2.22e-07
LACTB	lactamase beta	0.713217	6.38e-09	1.69e-07
CARD16	caspase recruitment domain family member 16	0.693226	2.18e-07	3.73e-06
GBP4	guanylate binding protein 4	1.5126	1.97e-15	4.07e-13
GBP5	guanylate binding protein 5	1.86957	2.09e-19	3.61e-16
BATF2	basic leucine zipper ATF-like transcription factor 2	1.09881	1.43e-11	8.59e-10
SLC26A8	solute carrier family 26 member 8	0.559756	0.000123	0.00082
PIK3AP1	phosphoinositide-3-kinase adaptor protein 1	0.548728	1.79e-10	7.98e-09
ANKRD22	ankyrin repeat domain 22	2.66229	5.14e-16	1.9e-13
TC2N	tandem C2 domains, nuclear	-0.60038	1.16e-09	3.84e-08
C1orf162	chromosome 1 open reading frame 162	0.663907	0.000139	0.000911
CMPK2	cytidine/uridine monophosphate kinase 2	1.3726	1.4e-10	6.47e-09
COX8A	cytochrome c oxidase subunit 8A	0.54593	4.17e-05	0.00033
GPBAR1	G protein-coupled bile acid receptor 1	0.774911	5.33e-10	1.96e-08
DTX3L	deltex E3 ubiquitin ligase 3L	0.896431	2.42e-13	2.61e-11
ZNF781	zinc finger protein 781	-0.52113	1.03e-07	1.94e-06
GBP6	guanylate binding protein family member 6	1.40332	6.23e-17	4.61e-14
DUSP3	dual specificity phosphatase 3	0.505423	4.48e-09	1.29e-07
DUSP5	dual specificity phosphatase 5	0.517614	1.09e-06	1.47e-05
GPR183	G protein-coupled receptor 183	-0.50192	3.17e-06	3.76e-05
TYMP	thymidine phosphorylase	1.18093	1.42e-14	2.45e-12
S1PR1	sphingosine-1-phosphate receptor 1	-0.5207	3.15e-10	1.26e-08
MLKL	mixed lineage kinase domain like pseudokinase	0.610497	4.84e-09	1.36e-07
AIF1	allograft inflammatory factor 1	0.837233	0.000212	0.001296
TMEM268	transmembrane protein 268	0.553911	2.7e-09	8.21e-08
EPHA4	EPH receptor A4	-0.64741	2.3e-10	9.75e-09
ETS1	ETS proto-oncogene 1, transcription factor	-0.52642	2.27e-08	5.18e-07
SAMD9L	sterile alpha motif domain containing 9 like	1.3085	6.54e-16	2.05e-13
FCER1G	Fc epsilon receptor Ig	0.713125	2.08e-05	0.000181
FCGR2B	Fc gamma receptor IIb	0.547277	0.000184	0.001147
FGD2	FYVE, RhoGEF and PH domain containing 2	0.595101	5.03e-13	4.74e-11
TFEC	transcription factor EC	0.793262	5.17e-09	1.45e-07
MSRB2	methionine sulfoxide reductase B2	0.843087	1.56e-08	3.73e-07
CMTR1	cap methyltransferase 1	0.595367	6.05e-07	8.95e-06
EPB41L3	erythrocyte membrane protein band 4.1 like 3	0.662712	5.86e-08	1.18e-06
DMXL2	Dmx like 2	0.606071	1.07e-08	2.64e-07
DDX58	DExD/H-box helicase 58	0.933374	5.11e-11	2.57e-09
DAPK2	death associated protein kinase 2	-0.53736	8.59e-08	1.69e-06
APOL2	apolipoprotein L2	1.12122	2.73e-16	1.18e-13
IFIT5	interferon induced protein with tetratricopeptide repeats 5	0.778168	3.66e-09	1.08e-07
IFI6	interferon alpha inducible protein 6	1.27332	4.35e-09	1.26e-07
LYSMD2	LysM domain containing 2	0.696884	4.04e-12	2.94e-10
FRMD3	FERM domain containing 3	1.25006	1.7e-12	1.42e-10
KRT23	keratin 23	0.578374	3.98e-06	4.54e-05
SPATS2L	spermatogenesis associated serine rich 2 like	0.707215	6.45e-06	6.74e-05
SIPA1L1	signal induced proliferation associated 1 like 1	0.757105	5.2e-09	1.45e-07
FBXO6	F-box protein 6	1.10513	1.98e-14	3.2e-12
GBP1	guanylate binding protein 1	1.97509	2.27e-16	1.09e-13
GBP2	guanylate binding protein 2	1.18062	1.15e-15	2.83e-13
GBP3	guanylate binding protein 3	0.859239	1.25e-15	2.95e-13
GCH1	GTP cyclohydrolase 1	0.834804	5.27e-11	2.6e-09
BLOC1S1	biogenesis of lysosomal organelles complex 1 subunit 1	0.779434	0.000621	0.00319
MYOF	myoferlin	1.07818	2.09e-12	1.72e-10
HAVCR1	hepatitis A virus cellular receptor 1	-0.60553	3.95e-10	1.54e-08
DAPP1	dual adaptor of phosphotyrosine and 3-phosphoinositides 1	0.59159	3.79e-09	1.11e-07
LAMP3	lysosomal associated membrane protein 3	1.46681	1.8e-10	7.98e-09
PRELID1	PRELI domain containing 1	0.79422	2.79e-08	6.12e-07
CHMP2A	charged multivesicular body protein 2A	0.539462	0.000226	0.001373
GNG5	G protein subunit gamma 5	0.527869	1.02e-05	9.97e-05
TMEM150B	transmembrane protein 150B	0.738505	2.88e-08	6.23e-07
FFAR2	free fatty acid receptor 2	0.668044	1.23e-11	7.68e-10
TMEM176B	transmembrane protein 176B	0.557273	0.000173	0.001094
CD274	CD274 molecule	1.86753	8.8e-16	2.28e-13
SNX10	sorting nexin 10	0.67993	2.4e-09	7.38e-08
GZMK	granzyme K	-0.50466	0.000369	0.002068
ANXA2	annexin A2	0.568294	6.29e-07	9.19e-06
HLA-DMA	major histocompatibility complex, class II, DM alpha	0.972045	3.91e-07	6.11e-06
HLA-DMB	major histocompatibility complex, class II, DM beta	0.668942	5.72e-09	1.54e-07
HLA-DPA1	major histocompatibility complex, class II, DP alpha 1	0.674845	3.99e-06	4.54e-05
HLA-DQB1	major histocompatibility complex, class II, DP beta 1	0.568633	5.85e-06	6.21e-05
HLA-DRA	major histocompatibility complex, class II, DR alpha	0.566896	4.5e-06	5e-05
HLA-DRB1	major histocompatibility complex, class II, DR beta 1	0.60064	0.000217	0.001323
DNAJA1	DnaJ heat shock protein family (Hsp40) member A1	0.679954	8.73e-08	1.7e-06
ICAM1	intercellular adhesion molecule 1	0.66852	9.65e-10	3.31e-08
VSIG1	V-set and immunoglobulin domain containing 1	-0.67959	3.49e-10	1.39e-08
CD300E	CD300e molecule	0.507722	4.24e-07	6.56e-06
IFI35	interferon induced protein 35	0.568158	1.77e-07	3.05e-06
IFIT2	interferon induced protein with tetratricopeptide repeats 2	0.962002	1.33e-07	2.39e-06
IFIT1	interferon induced protein with tetratricopeptide repeats 1	1.22482	1.06e-06	1.44e-05
IFIT3	interferon induced protein with tetratricopeptide repeats 3	1.65526	1.12e-14	2e-12
SLCO4C1	solute carrier organic anion transporter family member 4C1	-0.57655	3.77e-07	5.91e-06
FAS	Fas cell surface death receptor	0.687457	2.23e-10	9.55e-09
IL1B	interleukin 1 beta	0.514653	8.54e-07	1.21e-05
IL7R	interleukin 7 receptor	-0.60338	2.13e-11	1.19e-09
IDO1	indoleamine 2,3-dioxygenase 1	1.66175	5.04e-12	3.52e-10
CXCL10	C-X-C motif chemokine ligand 10	1.29379	9.14e-08	1.77e-06
IRF1	interferon regulatory factor 1	0.752364	1.27e-16	7.91e-14
IRF7	interferon regulatory factor 7	0.69466	3.2e-07	5.17e-06
ISG20	interferon stimulated exonuclease gene 20	0.683548	1e-11	6.4e-10
ITK	IL2 inducible T cell kinase	-0.50179	4.15e-08	8.73e-07
ITPK1	inositol-tetrakisphosphate 1-kinase	0.538276	2.08e-09	6.62e-08
JAK2	Janus kinase 2	0.539839	2.51e-07	4.21e-06
GSTK1	glutathione S-transferase kappa 1	0.51169	1.98e-07	3.4e-06
KARS1	lysyl-tRNA synthetase 1	0.630776	3.77e-10	1.49e-08
ANKRD36	ankyrin repeat domain 36	-0.52003	2.78e-06	3.35e-05
KCNJ2	potassium inwardly rectifying channel subfamily J member 2	0.813919	4.55e-11	2.4e-09
KCNJ15	potassium inwardly rectifying channel subfamily J member 15	0.703493	7.43e-09	1.94e-07
LGALS9	galectin 9	0.818561	2.54e-08	5.71e-07
ABLIM1	actin binding LIM protein 1	-0.63904	4.39e-13	4.29e-11
LIMK1	LIM domain kinase 1	0.56699	1.1e-11	6.92e-10
LIMK2	LIM domain kinase 2	0.529629	1.48e-06	1.93e-05
FAM102A	family with sequence similarity 102 member A	-0.57784	5.57e-07	8.38e-06
LMNB1	lamin B1	0.592793	5.61e-07	8.41e-06
ANKRD36C	ankyrin repeat domain 36C	-0.56103	1.52e-05	0.000138
LY6E	lymphocyte antigen 6 family member E	0.747299	3.46e-06	4.03e-05
MEFV	MEFV innate immuity regulator, pyrin	0.503987	5.84e-06	6.21e-05
MICB	MHC class I polypeptide-related sequence B	0.567489	2.5e-10	1.04e-08
CARD17	caspase recruitment domain family member 17	1.06055	8.25e-12	5.47e-10
ODF3B	outer dense fiber of sperm tails 3B	0.706696	1.03e-09	3.5e-08
CALHM6	calcium homeostasis modulator family member 6	0.827387	1.2e-07	2.19e-06
MT1B	metallothionein 1B	0.528235	4.88e-05	0.000373
MT2A	metallothionein 2A	0.874245	1.35e-08	3.3e-07
MX1	MX dynamin like GTPase 1	0.916443	2.62e-07	4.37e-06
ATF3	activating transcription factor 3	0.711767	1.42e-06	1.86e-05
NELL2	neural EGFL like 2	-0.67035	9.02e-12	5.91e-10
CCN3	cellular communication network factor 3	-0.50431	3.15e-05	0.000261
NUCB1	nucleobindin 1	0.655758	1.59e-08	3.77e-07
OAS1	2'-5'-oligoadenylate synthetase 1	1.18143	7.46e-13	6.68e-11
OAS2	2'-5'-oligoadenylate synthetase 2	0.715126	3.25e-06	3.82e-05
OAS3	2'-5'-oligoadenylate synthetase 3	1.33247	1.55e-10	7.11e-09
P2RX7	purinergic receptor P2X 7	0.768557	1.3e-12	1.11e-10
PRDX1	peroxiredoxin 1	0.513466	6.09e-06	6.45e-05
PAK1	p21 (RAC1) activated kinase 1	0.507265	5.28e-09	1.46e-07
LAP3	leucine aminopeptidase 3	1.45877	3.88e-16	1.54e-13
PLEKHO1	pleckstrin homology domain containing O1	0.700725	1.34e-13	1.59e-11
HERC5	HECT and RLD domain containing E3 ubiquitin protein ligase 5	1.11078	4.53e-08	9.37e-07
TLR7	toll like receptor 7	0.51071	8.18e-07	1.17e-05
GCNT4	glucosaminyl (N-acetyl) transferase 4	-0.76587	1.83e-08	4.28e-07
PDE4B	phosphodiesterase 4B	0.593645	3.14e-12	2.46e-10
ETV7	ETS variant transcription factor 7	1.88918	1.01e-14	1.86e-12
NUB1	negative regulator of ubiquitin like proteins 1	0.715735	4.29e-11	2.31e-09
PI3	peptidase inhibitor 3	1.63742	1.08e-09	3.63e-08
PLAUR	plasminogen activator, urokinase receptor	0.895214	6.08e-14	8.07e-12
PLSCR1	phospholipid scramblase 1	0.910883	2.61e-11	1.44e-09
PML	PML nuclear body scaffold	1.02094	3.19e-11	1.74e-09
POLB	DNA polymerase beta	0.738231	5.12e-11	2.57e-09
XRN1	5'-3' exoribonuclease 1	0.537407	2.7e-05	0.000227
PARP14	poly(ADP-ribose) polymerase family member 14	1.37536	4.2e-18	5.43e-15
XAF1	XIAP associated factor 1	1.47677	5.51e-14	7.51e-12
LPCAT2	lysophosphatidylcholine acyltransferase 2	0.698638	5.62e-11	2.74e-09
TAPBPL	TAP binding protein like	0.647153	1.24e-09	4.05e-08
SRBD1	S1 RNA binding domain 1	0.702176	5.06e-11	2.57e-09
TMEM140	transmembrane protein 140	0.63424	9.58e-12	6.2e-10
PRCP	prolylcarboxypeptidase	0.516632	5.17e-11	2.57e-09
NAGK	N-acetylglucosamine kinase	0.733031	5.15e-06	5.61e-05
DDX60	DExD/H-box helicase 60	0.841714	5.32e-09	1.47e-07
FLVCR2	FLVCR heme transporter 2	0.690862	2.44e-10	1.03e-08
PRKACB	protein kinase cAMP-activated catalytic subunit beta	-0.51672	6.7e-07	9.74e-06
FAR2	fatty acyl-CoA reductase 2	0.603799	4.79e-08	9.79e-07
CNDP2	carnosine dipeptidase 2	0.549056	4.74e-11	2.45e-09
PRR11	proline rich 11	0.563019	2.82e-08	6.16e-07
ADAP2	ArfGAP with dual PH domains 2	0.551495	3.05e-09	9.13e-08
PRKCH	protein kinase C eta	-0.53986	3.66e-12	2.75e-10
PSENEN	presenilin enhancer, gamma-secretase subunit	0.890509	2.36e-09	7.31e-08
WSB2	WD repeat and SOCS box containing 2	0.697962	2.32e-16	1.09e-13
EIF2AK2	eukaryotic translation initiation factor 2 alpha kinase 2	0.665646	2.62e-06	3.18e-05
TMX4	thioredoxin related transmembrane protein 4	-0.54162	1.31e-11	7.95e-10
SLAMF8	SLAM family member 8	0.874658	3.93e-09	1.15e-07
PSMA4	proteasome 20S subunit alpha 4	0.626185	3.06e-06	3.64e-05
PSMB3	proteasome 20S subunit beta 3	0.714346	6.72e-09	1.77e-07
PSMB4	proteasome 20S subunit beta 4	0.622591	3.61e-08	7.73e-07
PSMB8	proteasome 20S subunit beta 8	0.942201	4.68e-11	2.45e-09
PSMB9	proteasome 20S subunit beta 9	0.955934	1.93e-13	2.13e-11
PSMB10	proteasome 20S subunit beta 10	0.978523	1.49e-11	8.89e-10
AGTRAP	angiotensin II receptor associated protein	0.624741	4.48e-08	9.3e-07
PSME1	proteasome activator subunit 1	1.03994	8.17e-12	5.47e-10
PSME2	proteasome activator subunit 2	1.15445	1.2e-13	1.52e-11
GRAMD1B	GRAM domain containing 1B	0.608902	1.06e-07	1.98e-06
WDFY1	WD repeat and FYVE domain containing 1	0.68797	7.73e-11	3.7e-09
RNF213	ring finger protein 213	0.743926	3.99e-10	1.54e-08
SHTN1	shootin 1	0.607609	2.5e-10	1.04e-08
DENND1A	DENN domain containing 1A	0.573017	3.44e-09	1.02e-07
BAK1	BCL2 antagonist/killer 1	0.606551	5.14e-07	7.82e-06
CXCL16	C-X-C motif chemokine ligand 16	0.560228	4.66e-08	9.61e-07
SQOR	sulfide quinone oxidoreductase	0.715389	2.68e-13	2.77e-11
PLAAT4	phospholipase A and acyltransferase 4	0.743997	1.48e-08	3.57e-07
GNB4	G protein subunit beta 4	0.539102	6.68e-08	1.33e-06
RNASE2	ribonuclease A family member 2	0.7426	0.000654	0.003322
APOBEC3G	apolipoprotein B mRNA editing enzyme catalytic subunit 3G	0.524366	9.7e-09	2.44e-07
RORA	RAR related orphan receptor A	-0.57315	2.07e-11	1.17e-09
SORT1	sortilin 1	1.00265	2.27e-14	3.44e-12
S100A12	S100 calcium binding protein A12	0.719174	0.002104	0.008688
SAT1	spermidine/spermine N1-acetyltransferase 1	0.656629	5.1e-10	1.9e-08
CEACAM1	CEA cell adhesion molecule 1	1.13924	1.24e-12	1.07e-10
SECTM1	secreted and transmembrane 1	1.16195	8.52e-16	2.28e-13
RTP4	receptor transporter protein 4	0.95524	8.74e-10	3.03e-08
NOD2	nucleotide binding oligomerization domain containing 2	0.573792	3.91e-10	1.53e-08
IFIH1	interferon induced with helicase C domain 1	1.16732	7.15e-15	1.37e-12
ERAP2	endoplasmic reticulum aminopeptidase 2	0.592877	4.21e-10	1.61e-08
ATG3	autophagy related 3	0.507075	4.74e-08	9.72e-07
PARP12	poly(ADP-ribose) polymerase family member 12	0.588274	1.54e-06	2.01e-05
SLPI	secretory leukocyte peptidase inhibitor	0.627519	5.54e-07	8.36e-06
TRIM21	tripartite motif containing 21	0.891278	1.39e-13	1.6e-11
STAT1	signal transducer and activator of transcription 1	1.11523	1.17e-17	1.01e-14
STAT2	signal transducer and activator of transcription 2	1.16507	4.33e-14	6.11e-12
STK3	serine/threonine kinase 3	0.746359	2.17e-10	9.37e-09
BST2	bone marrow stromal cell antigen 2	0.857102	1.03e-08	2.57e-07
KLF5	Kruppel like factor 5	0.673494	3.42e-07	5.47e-06
TAP1	transporter 1, ATP binding cassette subfamily B member	0.901843	6.1e-16	2.05e-13
TAP2	transporter 2, ATP binding cassette subfamily B member	0.917193	1.9e-14	3.17e-12
TCF7	transcription factor 7	-0.58414	8.76e-07	1.24e-05
TCN2	transcobalamin 2	0.788634	9.38e-13	8.22e-11
DYNLT1	dynein light chain Tctex-type 1	0.645351	1.67e-08	3.95e-07
SERPING1	serpin family G member 1	2.14108	7.02e-16	2.05e-13
TNFAIP2	TNF alpha induced protein 2	0.722669	2.8e-13	2.84e-11
TNFAIP6	TNF alpha induced protein 6	1.58324	2.99e-13	2.98e-11
C3AR1	complement C3a receptor 1	0.547414	8.97e-09	2.27e-07
C4BPA	complement component 4 binding protein alpha	0.602506	6.12e-05	0.000452
TYROBP	transmembrane immune signaling adaptor TYROBP	0.531858	0.000167	0.001064
WARS1	tryptophanyl-tRNA synthetase 1	1.45994	8.77e-20	2.27e-16
ZBTB25	zinc finger and BTB domain containing 25	-0.50637	2.57e-12	2.07e-10
CACNA1E	calcium voltage-gated channel subunit alpha1 E	0.80646	3.98e-12	2.94e-10
PRRG4	proline rich and Gla domain 4	1.0992	5.59e-12	3.86e-10
LST1	leukocyte specific transcript 1	0.592249	5.51e-05	0.000413
PLA2G7	phospholipase A2 group VII	0.679833	6.49e-10	2.36e-08
CARS2	cysteinyl-tRNA synthetase 2, mitochondrial	0.511672	9.25e-08	1.78e-06
GALNT14	polypeptide N-acetylgalactosaminyltransferase 14	-0.51018	7.02e-05	0.000508
DHRS12	dehydrogenase/reductase 12	0.500742	7.13e-06	7.36e-05
MCTP1	multiple C2 and transmembrane domain containing 1	0.521042	1.65e-10	7.41e-09
PLBD1	phospholipase B domain containing 1	0.502488	8.19e-10	2.88e-08
STN1	STN1 subunit of CST complex	0.611967	4.73e-09	1.35e-07
DGLUCY	D-glutamate cyclase	0.651598	1.15e-07	2.13e-06
RUBCNL	rubicon like autophagy enhancer	-0.66785	7.82e-09	2.03e-07
PDCD1LG2	programmed cell death 1 ligand 2	1.76874	2.29e-14	3.44e-12
APOL6	apolipoprotein L6	0.983528	1.86e-13	2.09e-11
APOL3	apolipoprotein L3	0.642005	4.63e-12	3.28e-10
ZBP1	Z-DNA binding protein 1	0.888104	7.75e-12	5.27e-10
CAMK4	calcium/calmodulin dependent protein kinase IV	-0.5626	1.13e-09	3.79e-08
CASP1	caspase 1	0.871111	7.13e-16	2.05e-13
PARP9	poly(ADP-ribose) polymerase family member 9	1.27661	1.07e-17	1.01e-14
CASP5	caspase 5	1.03619	1.9e-11	1.09e-09
KREMEN1	kringle containing transmembrane protein 1	0.805805	4.85e-09	1.36e-07
NLRC5	NLR family CARD domain containing 5	0.555475	3.31e-06	3.88e-05
EFCAB2	EF-hand calcium binding domain 2	0.556998	1.87e-05	0.000166
CAPNS2	calpain small subunit 2	0.660921	9.16e-09	2.31e-07
IFITM1	interferon induced transmembrane protein 1	0.895135	9.45e-08	1.81e-06
TRIM5	tripartite motif containing 5	0.532023	1.99e-05	0.000174
APOL1	apolipoprotein L1	1.32949	1.95e-15	4.07e-13
SCARF1	scavenger receptor class F member 1	0.615265	8.08e-09	2.09e-07
OASL	2'-5'-oligoadenylate synthetase like	0.918889	5.27e-08	1.07e-06
SOCS1	suppressor of cytokine signaling 1	0.516065	3.42e-06	3.98e-05
STX11	syntaxin 11	0.740563	7.23e-13	6.68e-11
CBR1	carbonyl reductase 1	0.562316	1.12e-07	2.07e-06
TNFSF10	TNF superfamily member 10	0.550319	1.93e-07	3.33e-06
TNFRSF14	TNF superfamily member 14	0.544594	2.19e-09	6.91e-08
RIPK2	receptor interacting serine/threonine kinase 2	0.619357	2.7e-08	5.94e-07
BANF1	BAF nuclear assembly factor 1	0.611497	0.002701	0.010637
CCRL2	C-C motif chemokine receptor like 2	0.514707	3.69e-07	5.82e-06
PSTPIP2	proline-serine-threonine phosphatase interacting protein 2	1.49071	3.38e-15	6.72e-13
NMI	N-myc and STAT interactor	0.564027	1.18e-07	2.16e-06
DDX60L	DExD/H-box 60 like	0.593691	1.86e-06	2.35e-05
SESTD1	SEC14 and spectrin domain containing 1	0.564697	2.36e-09	7.31e-08
RSAD2	radical S-adenosyl methionine domain containing 2	1.66847	1.47e-09	4.76e-08
TMSB10	thymosin beta 10	0.634186	1.61e-05	0.000145
FCMR	Fc mu receptor	-0.59159	1.38e-08	3.35e-07
UBE2L6	ubiquitin conjugating enzyme E2 L6	1.58919	1.56e-20	8.05e-17
TIFA	TRAF interacting protein with forkhead associated domain	0.832184	2.32e-08	5.24e-07
VAMP3	vesicle associated membrane protein 3	0.561303	1.94e-10	8.51e-09
CLEC6A	C-type lectin domain containing 6A	0.591686	9.49e-08	1.81e-06
CD28	CD28 molecule	-0.61348	1.04e-09	3.52e-08
EPSTI1	epithelial stromal interaction 1	1.70244	1.76e-15	3.95e-13
AIM2	absent in melanoma 2	0.819739	6.74e-10	2.43e-08
ATP5MF	ATP synthase membrane subunit f	0.616206	0.003472	0.012999
VPS9D1	VPS9 domain containing 1	0.611543	1.37e-07	2.45e-06
CD59	CD59 molecule	0.61821	2.78e-10	1.13e-08
DOCK4	dedicator of cytokinesis 4	1.24512	1.33e-13	1.59e-11
TRANK1	tetratricopeptide repeat and ankyrin repeat containing 1	0.569356	4.82e-09	1.36e-07
P2RY14	purinergic receptor P2Y14	1.86429	1.38e-16	7.91e-14
MVP	major vault protein	0.59092	1.3e-11	7.95e-10

## Sheet: Fig.2C
List of differentially expressed genes analyzed by Gene Set Enrichment Analysis (GSEA) algorithm
	ID	Description	setSize	enrichmentScore	NES	pvalue	p.adjust	qvalues	rank	leading_edge	core_enrichment	phenotype	core_enrichment
1	antigen processing and presentation of exogenous peptide antigen via MHC class I (GO:0042590)	antigen processing and presentation of exogenous peptide antigen via MHC class I (GO:0042590)	73	0.791502072802266	2.80353203401538	1e-10	1.60833333333333e-08	1.37236842105263e-08	1486	tags=55%, list=8%, signal=51%	PSME2/PSME1/PSMB10/PSMB9/PSMB8/TAP2/TAP1/PSMB3/FCER1G/PSMA4/PSMB4/VAMP3/CD36/CYBB/PSMA6/TAPBP/PSMA2/HLA-G/PSMA5/PSMD8/PSMB2/NCF2/PSMA7/PSMD4/CYBA/HLA-F/CLEC4A/HLA-A/HLA-C/PSMB1/VAMP8/PSMC5/PSMD3/CHUK/PDIA3/PSMA3/HLA-B/HLA-E/B2M/PSMD13	D1	PSME2	PSME1	PSMB10	PSMB9	PSMB8	TAP2	TAP1	PSMB3	FCER1G	PSMA4	PSMB4	VAMP3	CD36	CYBB	PSMA6	TAPBP	PSMA2	HLA-G	PSMA5	PSMD8	PSMB2	NCF2	PSMA7	PSMD4	CYBA	HLA-F	CLEC4A	HLA-A	HLA-C	PSMB1	VAMP8	PSMC5	PSMD3	CHUK	PDIA3	PSMA3	HLA-B
2	antigen processing and presentation of exogenous peptide antigen via MHC class I, TAP-dependent (GO:0002479)	antigen processing and presentation of exogenous peptide antigen via MHC class I, TAP-dependent (GO:0002479)	69	0.804677284507013	2.83804263230446	1e-10	1.60833333333333e-08	1.37236842105263e-08	1486	tags=55%, list=8%, signal=51%	PSME2/PSME1/PSMB10/PSMB9/PSMB8/TAP2/TAP1/PSMB3/PSMA4/PSMB4/VAMP3/CD36/CYBB/PSMA6/TAPBP/PSMA2/HLA-G/PSMA5/PSMD8/PSMB2/NCF2/PSMA7/PSMD4/CYBA/HLA-F/HLA-A/HLA-C/PSMB1/VAMP8/PSMC5/PSMD3/CHUK/PDIA3/PSMA3/HLA-B/HLA-E/B2M/PSMD13	D1	PSME2	PSME1	PSMB10	PSMB9	PSMB8	TAP2	TAP1	PSMB3	PSMA4	PSMB4	VAMP3	CD36	CYBB	PSMA6	TAPBP	PSMA2	HLA-G	PSMA5	PSMD8	PSMB2	NCF2	PSMA7	PSMD4	CYBA	HLA-F	HLA-A	HLA-C	PSMB1	VAMP8	PSMC5	PSMD3	CHUK	PDIA3	PSMA3	HLA-B	HLA-E	B2M
3	cellular response to interferon-gamma (GO:0071346)	cellular response to interferon-gamma (GO:0071346)	111	0.79327156197045	3.02672398303272	1e-10	1.60833333333333e-08	1.37236842105263e-08	1813	tags=56%, list=10%, signal=51%	GBP1/GBP5/GBP4/GBP6/OAS3/OAS1/GBP2/STAT1/PML/TRIM22/OASL/TRIM21/MT2A/CASP1/GBP3/AIF1/IRF9/LGALS9/IRF1/OAS2/IRF7/HLA-DPA1/ICAM1/HLA-DRB1/HLA-DQB1/HLA-DRA/JAK2/TRIM5/HLA-DQA1/IL12RB1/HLA-DRB5/HLA-DPB1/HLA-G/CIITA/GBP7/IRF2/TRIM38/HLA-F/PRKCD/HLA-DQA2/HLA-A/HCK/ACOD1/HLA-C/XCL1/GAPDH/CCL4/PTAFR/SP100/TRIM26/HLA-B/TRIM25/HLA-E/TLR2/CCL25/IRF8/B2M/CAMK2D/IFNGR2/CCL3/MID1/CCL2	D1	GBP1	GBP5	GBP4	GBP6	OAS3	OAS1	GBP2	STAT1	PML	TRIM22	OASL	TRIM21	MT2A	CASP1	GBP3	AIF1	IRF9	LGALS9	IRF1	OAS2	IRF7	HLA-DPA1	ICAM1	HLA-DRB1	HLA-DQB1	HLA-DRA	JAK2	TRIM5	HLA-DQA1	IL12RB1	HLA-DRB5	HLA-DPB1	HLA-G	CIITA	GBP7	IRF2	TRIM38
4	cellular response to interleukin-1 (GO:0071347)	cellular response to interleukin-1 (GO:0071347)	147	0.661123561370058	2.62178114793628	1e-10	1.60833333333333e-08	1.37236842105263e-08	2048	tags=36%, list=11%, signal=33%	GBP1/GBP2/PSME2/PSME1/PSMB10/PSMB9/PSMB8/GBP3/PSMB3/PSMA4/PSMB4/RIPK2/NOD2/IL1B/IL1B/PYCARD/PSMA6/PSMA2/CUL1/PSMA5/PSMD8/PSMB2/PSMA7/PSMD4/PELI1/CD40/NOD1/MAP3K8/ACOD1/PSMB1/PSMC5/PSMD3/NFKBIA/XCL1/CHUK/ZC3H12A/CCL4/PSMA3/SQSTM1/ADAMTS7/CCL25/MYD88/PSMD13/IL1RAP/TANK/IL1RN/PSMB6/CCL3/MAP3K3/UBA52/CCL2/NFKB1/CCL23/PSMB7	D1	GBP1	GBP2	PSME2	PSME1	PSMB10	PSMB9	PSMB8	GBP3	PSMB3	PSMA4	PSMB4	RIPK2	NOD2	IL1B	IL1B	PYCARD	PSMA6	PSMA2	CUL1	PSMA5	PSMD8	PSMB2	PSMA7	PSMD4	PELI1	CD40	NOD1	MAP3K8	ACOD1	PSMB1	PSMC5	PSMD3	NFKBIA	XCL1	CHUK	ZC3H12A	CCL4
5	cellular response to tumor necrosis factor (GO:0071356)	cellular response to tumor necrosis factor (GO:0071356)	185	0.593139356005101	2.41703732331433	1e-10	1.60833333333333e-08	1.37236842105263e-08	1826	tags=29%, list=10%, signal=26%	GBP1/GBP2/PSME2/STAT1/PSME1/PSMB10/PSMB9/PSMB8/GBP3/AIM2/TNFSF13B/PSMB3/PSMA4/PSMB4/TNFRSF14/JAK2/LTBR/PYCARD/PSMA6/ILK/PSMA2/TNFSF13/PSMA5/PSMD8/PSMB2/TNFRSF9/PSMA7/PSMD4/CD40/CHI3L1/ACOD1/PSMB1/PSMC5/PSMD3/NFKBIA/XCL1/PID1/CHUK/ZC3H12A/CCL4/TNFSF15/PSMA3/ADAMTS7/CCL25/NFE2L2/PSMD13/TNFRSF1A/TANK/PSMB6/CCL3/TNF/CCL2/RIPK1	D1	GBP1	GBP2	PSME2	STAT1	PSME1	PSMB10	PSMB9	PSMB8	GBP3	AIM2	TNFSF13B	PSMB3	PSMA4	PSMB4	TNFRSF14	JAK2	LTBR	PYCARD	PSMA6	ILK	PSMA2	TNFSF13	PSMA5	PSMD8	PSMB2	TNFRSF9	PSMA7	PSMD4	CD40	CHI3L1	ACOD1	PSMB1	PSMC5	PSMD3	NFKBIA	XCL1	PID1
6	cellular response to type I interferon (GO:0071357)	cellular response to type I interferon (GO:0071357)	64	0.838602789364992	2.93212562173993	1e-10	1.60833333333333e-08	1.37236842105263e-08	1509	tags=61%, list=8%, signal=56%	RSAD2/IFIT3/XAF1/OAS3/IFI6/IFIT1/OAS1/GBP2/STAT2/STAT1/IFIT2/PSMB8/OASL/MX1/IFITM1/BST2/IRF9/IFIT5/IRF1/OAS2/IRF7/ISG20/IFI35/IFITM2/RNASEL/HLA-G/IRF2/ADAR/ISG15/HLA-F/HLA-A/HLA-C/SAMHD1/MX2/SP100/HLA-B/HLA-E/IRF8/MYD88/XAF1	D1	RSAD2	IFIT3	XAF1	OAS3	IFI6	IFIT1	OAS1	GBP2	STAT2	STAT1	IFIT2	PSMB8	OASL	MX1	IFITM1	BST2	IRF9	IFIT5	IRF1	OAS2	IRF7	ISG20	IFI35	IFITM2	RNASEL	HLA-G	IRF2	ADAR	ISG15	HLA-F	HLA-A	HLA-C	SAMHD1	MX2	SP100	HLA-B	HLA-E
7	defense response to bacterium (GO:0042742)	defense response to bacterium (GO:0042742)	160	0.618662168654516	2.47188424102808	1e-10	1.60833333333333e-08	1.37236842105263e-08	1338	tags=26%, list=7%, signal=24%	PI3/GBP4/GBP6/OAS3/OAS1/GBP2/SLAMF8/RNASE2/S100A12/OAS2/FCER1G/SLPI/NOD2/TNFRSF14/FPR2/ANXA3/MR1/S100A8/PYCARD/CFP/NLRC4/IGLL5/GSDMD/LCN2/GBP7/S100A9/ISG15/PRKCD/FGR/ELANE/BPI/NOD1/HLA-A/DEFA4/FPR2/CEBPB/PGLYRP1/SELP/MICA/WFDC12/HLA-E/TLR2	D1	PI3	GBP4	GBP6	OAS3	OAS1	GBP2	SLAMF8	RNASE2	S100A12	OAS2	FCER1G	SLPI	NOD2	TNFRSF14	FPR2	ANXA3	MR1	S100A8	PYCARD	CFP	NLRC4	IGLL5	GSDMD	LCN2	GBP7	S100A9	ISG15	PRKCD	FGR	ELANE	BPI	NOD1	HLA-A	DEFA4	FPR2	CEBPB	PGLYRP1
8	defense response to symbiont (GO:0140546)	defense response to symbiont (GO:0140546)	118	0.793563085339177	3.05310843795071	1e-10	1.60833333333333e-08	1.37236842105263e-08	784	tags=44%, list=4%, signal=42%	IFI44L/RSAD2/IFIT3/OAS3/IFI6/IFIT1/OAS1/IFIH1/STAT2/STAT1/IFIT2/RTP4/DDX58/OASL/MX1/PLSCR1/IFITM1/ZBP1/BST2/IFIT5/IRF1/RNASE2/OAS2/IRF7/ISG20/EIF2AK2/MLKL/NLRC5/TRIM5/APOBEC3G/TLR7/LILRB1/PYCARD/IFITM2/RNASEL/MOV10/IRF2/IFI16/APOBEC3A/ISG15/PQBP1/APOBEC3B/F2RL1/APOBEC3F/TRIM56/SHFL/NT5C3A/CD40/CGAS/TLR8/ACOD1/SAMHD1	D1	IFI44L	RSAD2	IFIT3	OAS3	IFI6	IFIT1	OAS1	IFIH1	STAT2	STAT1	IFIT2	RTP4	DDX58	OASL	MX1	PLSCR1	IFITM1	ZBP1	BST2	IFIT5	IRF1	RNASE2	OAS2	IRF7	ISG20	EIF2AK2	MLKL	NLRC5	TRIM5	APOBEC3G	TLR7	LILRB1	PYCARD	IFITM2	RNASEL	MOV10	IRF2
9	defense response to virus (GO:0051607)	defense response to virus (GO:0051607)	125	0.788951696614286	3.05305652383352	1e-10	1.60833333333333e-08	1.37236842105263e-08	784	tags=42%, list=4%, signal=41%	IFI44L/RSAD2/IFIT3/OAS3/CXCL10/IFI6/IFIT1/OAS1/IFIH1/STAT2/STAT1/IFIT2/RTP4/DDX58/OASL/MX1/PLSCR1/IFITM1/ZBP1/BST2/IFIT5/IRF1/RNASE2/OAS2/IRF7/ISG20/EIF2AK2/MLKL/NLRC5/TRIM5/APOBEC3G/TLR7/LILRB1/PYCARD/IFITM2/RNASEL/MOV10/IRF2/IFI16/APOBEC3A/ISG15/PQBP1/APOBEC3B/F2RL1/APOBEC3F/TRIM56/SHFL/NT5C3A/CD40/CGAS/TLR8/ACOD1/SAMHD1	D1	IFI44L	RSAD2	IFIT3	OAS3	CXCL10	IFI6	IFIT1	OAS1	IFIH1	STAT2	STAT1	IFIT2	RTP4	DDX58	OASL	MX1	PLSCR1	IFITM1	ZBP1	BST2	IFIT5	IRF1	RNASE2	OAS2	IRF7	ISG20	EIF2AK2	MLKL	NLRC5	TRIM5	APOBEC3G	TLR7	LILRB1	PYCARD	IFITM2	RNASEL	MOV10
10	innate immune response (GO:0045087)	innate immune response (GO:0045087)	271	0.63065968807702	2.69426777072454	1e-10	1.60833333333333e-08	1.37236842105263e-08	1884	tags=33%, list=10%, signal=30%	PI3/APOL1/CXCL10/IFI6/IFIT1/OAS1/IFIH1/PML/TRIM22/DDX58/MX1/IFITM1/TRIM21/BST2/GCH1/TIFA/RNASE2/S100A12/NUB1/FCER1G/IRF7/SLPI/RIPK2/CLEC6A/NOD2/CALCOCO2/CXCL16/NLRC5/TRIM5/TYROBP/APOBEC3G/CD300E/MEFV/CLEC4E/CFP/CYBB/CLEC5A/IGLL5/IFITM2/LCN2/ALPK1/CIITA/MSRB1/SRC/NCF2/ADAR/FCN1/APOBEC3A/TBK1/TRIM38/CYBC1/ISG15/KYNU/CYBA/APOBEC3F/RELB/TRIM56/SHFL/CD74/CD40/FGR/TLR8/BPI/HCK/CARD9/DEFA4/CAPZA2/CHUK/P…	D1	PI3	APOL1	CXCL10	IFI6	IFIT1	OAS1	IFIH1	PML	TRIM22	DDX58	MX1	IFITM1	TRIM21	BST2	GCH1	TIFA	RNASE2	S100A12	NUB1	FCER1G	IRF7	SLPI	RIPK2	CLEC6A	NOD2	CALCOCO2	CXCL16	NLRC5	TRIM5	TYROBP	APOBEC3G	CD300E	MEFV	CLEC4E	CFP	CYBB	CLEC5A
11	interferon-gamma-mediated signaling pathway (GO:0060333)	interferon-gamma-mediated signaling pathway (GO:0060333)	63	0.828223209358001	2.89000962495565	1e-10	1.60833333333333e-08	1.37236842105263e-08	1740	tags=71%, list=9%, signal=65%	GBP1/OAS3/OAS1/GBP2/STAT1/PML/TRIM22/OASL/TRIM21/MT2A/IRF9/IRF1/OAS2/IRF7/HLA-DPA1/ICAM1/HLA-DRB1/HLA-DQB1/HLA-DRA/JAK2/TRIM5/HLA-DQA1/HLA-DRB5/HLA-DPB1/HLA-G/CIITA/IRF2/TRIM38/HLA-F/PRKCD/HLA-DQA2/HLA-A/HCK/HLA-C/PTAFR/SP100/TRIM26/HLA-B/TRIM25/HLA-E/IRF8/B2M/CAMK2D/IFNGR2/MID1	D1	GBP1	OAS3	OAS1	GBP2	STAT1	PML	TRIM22	OASL	TRIM21	MT2A	IRF9	IRF1	OAS2	IRF7	HLA-DPA1	ICAM1	HLA-DRB1	HLA-DQB1	HLA-DRA	JAK2	TRIM5	HLA-DQA1	HLA-DRB5	HLA-DPB1	HLA-G	CIITA	IRF2	TRIM38	HLA-F	PRKCD	HLA-DQA2	HLA-A	HCK	HLA-C	PTAFR	SP100	TRIM26
12	interleukin-1-mediated signaling pathway (GO:0070498)	interleukin-1-mediated signaling pathway (GO:0070498)	91	0.701015303176758	2.58354101251278	1e-10	1.60833333333333e-08	1.37236842105263e-08	2150	tags=43%, list=12%, signal=39%	PSME2/PSME1/PSMB10/PSMB9/PSMB8/PSMB3/PSMA4/PSMB4/RIPK2/NOD2/IL1B/IL1B/PSMA6/PSMA2/CUL1/PSMA5/PSMD8/PSMB2/PSMA7/PSMD4/PELI1/NOD1/MAP3K8/PSMB1/PSMC5/PSMD3/NFKBIA/CHUK/PSMA3/SQSTM1/MYD88/PSMD13/IL1RAP/IL1RN/PSMB6/MAP3K3/UBA52/NFKB1/PSMB7/PSMA1	D1	PSME2	PSME1	PSMB10	PSMB9	PSMB8	PSMB3	PSMA4	PSMB4	RIPK2	NOD2	IL1B	IL1B	PSMA6	PSMA2	CUL1	PSMA5	PSMD8	PSMB2	PSMA7	PSMD4	PELI1	NOD1	MAP3K8	PSMB1	PSMC5	PSMD3	NFKBIA	CHUK	PSMA3	SQSTM1	MYD88	PSMD13	IL1RAP	IL1RN	PSMB6	MAP3K3	UBA52
13	negative regulation of viral genome replication (GO:0045071)	negative regulation of viral genome replication (GO:0045071)	52	0.830039895405162	2.7894551073339	1e-10	1.60833333333333e-08	1.37236842105263e-08	671	tags=49%, list=4%, signal=47%	RSAD2/OAS3/IFIT1/OAS1/IFIH1/OASL/MX1/PLSCR1/IFITM1/BST2/IFIT5/OAS2/ISG20/EIF2AK2/SLPI/BANF1/APOBEC3G/IFITM2/RNASEL/FAM111A/IFI16/APOBEC3A/ISG15/APOBEC3B/APOBEC3F/SHFL	D1	RSAD2	OAS3	IFIT1	OAS1	IFIH1	OASL	MX1	PLSCR1	IFITM1	BST2	IFIT5	OAS2	ISG20	EIF2AK2	SLPI	BANF1	APOBEC3G	IFITM2	RNASEL	FAM111A	IFI16	APOBEC3A	ISG15	APOBEC3B	APOBEC3F	SHFL
14	negative regulation of viral process (GO:0048525)	negative regulation of viral process (GO:0048525)	66	0.812279921583848	2.84301139155846	1e-10	1.60833333333333e-08	1.37236842105263e-08	671	tags=43%, list=4%, signal=42%	RSAD2/OAS3/IFIT1/OAS1/IFIH1/STAT1/PML/OASL/MX1/PLSCR1/IFITM1/TRIM21/BST2/IFIT5/OAS2/ISG20/EIF2AK2/SLPI/BANF1/TRIM5/APOBEC3G/IFITM2/RNASEL/FAM111A/IFI16/APOBEC3A/ISG15/APOBEC3F/SHFL	D1	RSAD2	OAS3	IFIT1	OAS1	IFIH1	STAT1	PML	OASL	MX1	PLSCR1	IFITM1	TRIM21	BST2	IFIT5	OAS2	ISG20	EIF2AK2	SLPI	BANF1	TRIM5	APOBEC3G	IFITM2	RNASEL	FAM111A	IFI16	APOBEC3A	ISG15	APOBEC3F	SHFL
15	neutrophil activation involved in immune response (GO:0002283)	neutrophil activation involved in immune response (GO:0002283)	466	0.555874186369182	2.49865362819844	1e-10	1.60833333333333e-08	1.37236842105263e-08	3356	tags=45%, list=18%, signal=38%	TNFAIP6/CEACAM1/NPC2/PLAUR/BST2/RNASE2/S100A12/FCER1G/DYNLT1/SLPI/CD59/MVP/ANXA2/C3AR1/GPR84/TYROBP/PRCP/FPR2/CD33/ERP44/ANXA3/SERPINA1/CD36/LTA4H/GSTP1/CD300A/FGL2/PTPN6/MGST1/S100A8/PYCARD/CFP/CST3/HPSE/CYBB/CLEC5A/LILRB3/PSMA2/RHOG/CD63/GSDMD/LCN2/KPNB1/HSPA6/PSMA5/CTSA/S100A11/SELL/LILRB2/CTSH/NFAM1/FCN1/GNS/GSN/PLEKHO2/S100A9/CYBA/TCIRG1/HK3/PRKCD/GMFG/GLA/CD68/ARSB/RAC1/MNDA/FGR/ELANE/FCGR3…	D1	TNFAIP6	CEACAM1	NPC2	PLAUR	BST2	RNASE2	S100A12	FCER1G	DYNLT1	SLPI	CD59	MVP	ANXA2	C3AR1	GPR84	TYROBP	PRCP	FPR2	CD33	ERP44	ANXA3	SERPINA1	CD36	LTA4H	GSTP1	CD300A	FGL2	PTPN6	MGST1	S100A8	PYCARD	CFP	CST3	HPSE	CYBB	CLEC5A	LILRB3
16	neutrophil degranulation (GO:0043312)	neutrophil degranulation (GO:0043312)	462	0.555529022455154	2.49356662219395	1e-10	1.60833333333333e-08	1.37236842105263e-08	3356	tags=45%, list=18%, signal=38%	TNFAIP6/CEACAM1/NPC2/PLAUR/BST2/RNASE2/S100A12/FCER1G/DYNLT1/SLPI/CD59/MVP/ANXA2/C3AR1/GPR84/TYROBP/PRCP/FPR2/CD33/ERP44/ANXA3/SERPINA1/CD36/LTA4H/GSTP1/CD300A/FGL2/PTPN6/MGST1/S100A8/PYCARD/CFP/CST3/HPSE/CYBB/CLEC5A/LILRB3/PSMA2/RHOG/CD63/GSDMD/LCN2/KPNB1/HSPA6/PSMA5/CTSA/S100A11/SELL/LILRB2/CTSH/NFAM1/FCN1/GNS/GSN/PLEKHO2/S100A9/CYBA/TCIRG1/HK3/PRKCD/GMFG/GLA/CD68/ARSB/RAC1/MNDA/FGR/ELANE/FCGR3…	D1	TNFAIP6	CEACAM1	NPC2	PLAUR	BST2	RNASE2	S100A12	FCER1G	DYNLT1	SLPI	CD59	MVP	ANXA2	C3AR1	GPR84	TYROBP	PRCP	FPR2	CD33	ERP44	ANXA3	SERPINA1	CD36	LTA4H	GSTP1	CD300A	FGL2	PTPN6	MGST1	S100A8	PYCARD	CFP	CST3	HPSE	CYBB	CLEC5A	LILRB3
17	neutrophil mediated immunity (GO:0002446)	neutrophil mediated immunity (GO:0002446)	469	0.55213534454018	2.48440676988713	1e-10	1.60833333333333e-08	1.37236842105263e-08	2164	tags=36%, list=12%, signal=33%	TNFAIP6/CEACAM1/NPC2/PLAUR/BST2/RNASE2/S100A12/FCER1G/DYNLT1/SLPI/CD59/MVP/ANXA2/C3AR1/GPR84/TYROBP/PRCP/FPR2/CD33/ERP44/ANXA3/SERPINA1/CD36/LTA4H/GSTP1/CD300A/FGL2/PTPN6/MGST1/S100A8/PYCARD/CFP/CST3/HPSE/CYBB/CLEC5A/LILRB3/PSMA2/RHOG/CD63/GSDMD/LCN2/KPNB1/HSPA6/PSMA5/CTSA/S100A11/SELL/LILRB2/CTSH/NFAM1/FCN1/GNS/GSN/PLEKHO2/S100A9/CYBA/TCIRG1/HK3/PRKCD/GMFG/GLA/CD68/ARSB/RAC1/MNDA/FGR/ELANE/FCGR3…	D1	TNFAIP6	CEACAM1	NPC2	PLAUR	BST2	RNASE2	S100A12	FCER1G	DYNLT1	SLPI	CD59	MVP	ANXA2	C3AR1	GPR84	TYROBP	PRCP	FPR2	CD33	ERP44	ANXA3	SERPINA1	CD36	LTA4H	GSTP1	CD300A	FGL2	PTPN6	MGST1	S100A8	PYCARD	CFP	CST3	HPSE	CYBB	CLEC5A	LILRB3
18	positive regulation of I-kappaB kinase/NF-kappaB signaling (GO:0043123)	positive regulation of I-kappaB kinase/NF-kappaB signaling (GO:0043123)	161	0.584666017308541	2.34485404184792	1e-10	1.60833333333333e-08	1.37236842105263e-08	1826	tags=33%, list=10%, signal=30%	SECTM1/TRIM22/TRIM21/CASP1/BST2/TIFA/LGALS9/IFIT5/S100A12/CARD16/APOL3/RIPK2/HLA-DRB1/CLEC6A/NOD2/TNFSF10/TRIM5/RBCK1/LTBR/ALPK1/LGALS1/RNF31/PIM2/TBK1/TRIM38/PELI1/F2RL1/TMEM106A/SHARPIN/CD74/CD40/LPAR1/NOD1/CARD9/SHISA5/TFG/GAPDH/CHUK/TNFRSF10B/TRIM27/TRIM25/SLC20A1/MYD88/CASP10/TNFRSF1A/DDX21/LAMTOR5/BCL10/MAP3K3/TNF/S100A4/LTF/RIPK1	D1	SECTM1	TRIM22	TRIM21	CASP1	BST2	TIFA	LGALS9	IFIT5	S100A12	CARD16	APOL3	RIPK2	HLA-DRB1	CLEC6A	NOD2	TNFSF10	TRIM5	RBCK1	LTBR	ALPK1	LGALS1	RNF31	PIM2	TBK1	TRIM38	PELI1	F2RL1	TMEM106A	SHARPIN	CD74	CD40	LPAR1	NOD1	CARD9	SHISA5	TFG	GAPDH
19	positive regulation of cytokine production (GO:0001819)	positive regulation of cytokine production (GO:0001819)	328	0.50185885912387	2.19137387508642	1e-10	1.60833333333333e-08	1.37236842105263e-08	1986	tags=29%, list=11%, signal=27%	GBP5/CD274/IFIH1/DDX58/ZBP1/AIF1/LGALS9/IRF1/FCER1G/IRF7/HLA-DPA1/FFAR2/EIF2AK2/RIPK2/PDE4B/CLEC6A/NOD2/TNFRSF14/TYROBP/IL1B/TLR7/LILRB1/SCIMP/IL1B/PRKD2/CLEC9A/PYCARD/IL12RB1/IL15/HLA-DPB1/HPSE/BTN3A1/PTGS2/STAT3/HLA-G/CD46/LILRB2/POLR2E/NFAM1/FCN1/IFI16/PLA2R1/CCR2/TBK1/POLR2L/ISG15/PQBP1/CYBA/F2RL1/TMEM106A/CD74/CD40/FGR/ELANE/ZBTB7B/CGAS/TLR8/NOD1/TGFB1/HLA-A/CHI3L1/NFKB2/FLOT1/CARD9/XCL1/CEB…	D1	GBP5	CD274	IFIH1	DDX58	ZBP1	AIF1	LGALS9	IRF1	FCER1G	IRF7	HLA-DPA1	FFAR2	EIF2AK2	RIPK2	PDE4B	CLEC6A	NOD2	TNFRSF14	TYROBP	IL1B	TLR7	LILRB1	SCIMP	IL1B	PRKD2	CLEC9A	PYCARD	IL12RB1	IL15	HLA-DPB1	HPSE	BTN3A1	PTGS2	STAT3	HLA-G	CD46	LILRB2
20	positive regulation of type I interferon production (GO:0032481)	positive regulation of type I interferon production (GO:0032481)	77	0.713089179256962	2.54828161990627	1e-10	1.60833333333333e-08	1.37236842105263e-08	1894	tags=40%, list=10%, signal=36%	OAS3/OAS1/IFIH1/STAT1/DDX58/ZBP1/IRF1/OAS2/IRF7/RIPK2/TLR7/POLR2E/IFI16/TBK1/POLR2L/ISG15/PQBP1/TRIM56/CGAS/TLR8/NFKB2/FLOT1/HSP90AA1/GAPDH/CHUK/TLR2/MYD88/CD14/DHX58/HSPD1/NFKB1	D1	OAS3	OAS1	IFIH1	STAT1	DDX58	ZBP1	IRF1	OAS2	IRF7	RIPK2	TLR7	POLR2E	IFI16	TBK1	POLR2L	ISG15	PQBP1	TRIM56	CGAS	TLR8	NFKB2	FLOT1	HSP90AA1	GAPDH	CHUK	TLR2	MYD88	CD14	DHX58	HSPD1	NFKB1
21	regulation of viral genome replication (GO:0045069)	regulation of viral genome replication (GO:0045069)	63	0.767164413490607	2.67695050544395	1e-10	1.60833333333333e-08	1.37236842105263e-08	671	tags=41%, list=4%, signal=39%	RSAD2/OAS3/IFIT1/OAS1/IFIH1/OASL/MX1/PLSCR1/IFITM1/BST2/IFIT5/OAS2/ISG20/EIF2AK2/SLPI/BANF1/APOBEC3G/IFITM2/RNASEL/FAM111A/ADAR/IFI16/APOBEC3A/ISG15/APOBEC3F/SHFL	D1	RSAD2	OAS3	IFIT1	OAS1	IFIH1	OASL	MX1	PLSCR1	IFITM1	BST2	IFIT5	OAS2	ISG20	EIF2AK2	SLPI	BANF1	APOBEC3G	IFITM2	RNASEL	FAM111A	ADAR	IFI16	APOBEC3A	ISG15	APOBEC3F	SHFL
22	response to cytokine (GO:0034097)	response to cytokine (GO:0034097)	146	0.619032488707259	2.45309117611996	1e-10	1.60833333333333e-08	1.37236842105263e-08	1083	tags=30%, list=6%, signal=28%	CD274/XAF1/LAMP3/STAT1/PML/MX1/PLSCR1/IFITM1/TRIM21/CASP1/BST2/GCH1/LGALS9/NUB1/EIF2AK2/CALCOCO2/CXCL16/JAK2/IL1B/MEFV/IL1B/PTPN6/TIMP1/HDAC4/STAT3/IFITM2/CIITA/SRC/ADAR/TBK1/ISG15/KYNU/RELB/TRIM56/SHFL/PTPN20/CD74/CD40/CHI3L1/MX2/MAPKAPK3/PID1/IL18BP/SELP	D1	CD274	XAF1	LAMP3	STAT1	PML	MX1	PLSCR1	IFITM1	TRIM21	CASP1	BST2	GCH1	LGALS9	NUB1	EIF2AK2	CALCOCO2	CXCL16	JAK2	IL1B	MEFV	IL1B	PTPN6	TIMP1	HDAC4	STAT3	IFITM2	CIITA	SRC	ADAR	TBK1	ISG15	KYNU	RELB	TRIM56	SHFL	PTPN20	CD74
23	response to interferon-gamma (GO:0034341)	response to interferon-gamma (GO:0034341)	74	0.80333376254117	2.85359367549129	1e-10	1.60833333333333e-08	1.37236842105263e-08	1439	tags=47%, list=8%, signal=44%	GBP1/GBP5/GBP4/GBP6/GBP2/STAT1/IFITM1/TRIM21/CASP1/GBP3/BST2/AIF1/GCH1/LGALS9/NUB1/HLA-DPA1/CALCOCO2/CXCL16/MEFV/IL12RB1/IFITM2/CIITA/GBP7/KYNU/SHFL/CD74/CD40/ACOD1/XCL1/GAPDH/CCL4/SP100/TLR2/CCL25/IRF8	D1	GBP1	GBP5	GBP4	GBP6	GBP2	STAT1	IFITM1	TRIM21	CASP1	GBP3	BST2	AIF1	GCH1	LGALS9	NUB1	HLA-DPA1	CALCOCO2	CXCL16	MEFV	IL12RB1	IFITM2	CIITA	GBP7	KYNU	SHFL	CD74	CD40	ACOD1	XCL1	GAPDH	CCL4	SP100	TLR2	CCL25	IRF8
24	type I interferon signaling pathway (GO:0060337)	type I interferon signaling pathway (GO:0060337)	64	0.838602789364992	2.93212562173993	1e-10	1.60833333333333e-08	1.37236842105263e-08	1509	tags=61%, list=8%, signal=56%	RSAD2/IFIT3/XAF1/OAS3/IFI6/IFIT1/OAS1/GBP2/STAT2/STAT1/IFIT2/PSMB8/OASL/MX1/IFITM1/BST2/IRF9/IFIT5/IRF1/OAS2/IRF7/ISG20/IFI35/IFITM2/RNASEL/HLA-G/IRF2/ADAR/ISG15/HLA-F/HLA-A/HLA-C/SAMHD1/MX2/SP100/HLA-B/HLA-E/IRF8/MYD88/XAF1	D1	RSAD2	IFIT3	XAF1	OAS3	IFI6	IFIT1	OAS1	GBP2	STAT2	STAT1	IFIT2	PSMB8	OASL	MX1	IFITM1	BST2	IRF9	IFIT5	IRF1	OAS2	IRF7	ISG20	IFI35	IFITM2	RNASEL	HLA-G	IRF2	ADAR	ISG15	HLA-F	HLA-A	HLA-C	SAMHD1	MX2	SP100	HLA-B	HLA-E
25	cellular response to cytokine stimulus (GO:0071345)	cellular response to cytokine stimulus (GO:0071345)	468	0.437469877807698	1.96767238716524	1.25477551549741e-10	1.93737339592801e-08	1.65313372125954e-08	2049	tags=22%, list=11%, signal=20%	GBP1/GBP5/GBP4/GBP6/CXCL10/IFIT1/OAS1/GBP2/STAT2/STAT1/MT2A/CASP1/GBP3/AIF1/AIM2/LGALS9/IRF1/HLA-DPA1/ICAM1/JAK2/SOCS1/IL1B/IL1B/CD36/CCR1/PTPN6/PYCARD/IL12RB1/TIMP1/PTGS2/STAT3/IFITM2/LCN2/MT1X/GBP7/DUSP1/IFI16/IL3RA/CCR2/TBK1/IFNK/IL31RA/PTPN20/CD40/MNDA/IL13RA1/TGFB1/HCK/CHI3L1/ACOD1/FPR1/STX3/IL13RA2/XCL1/HSP90AA1/IL20/CSF2RB/PID1/ALOX5/IL18BP/GAPDH/CHUK/ZC3H12A/CCL4/PTAFR/CDKN1A/CD86/SH2B3/R…	D1	GBP1	GBP5	GBP4	GBP6	CXCL10	IFIT1	OAS1	GBP2	STAT2	STAT1	MT2A	CASP1	GBP3	AIF1	AIM2	LGALS9	IRF1	HLA-DPA1	ICAM1	JAK2	SOCS1	IL1B	IL1B	CD36	CCR1	PTPN6	PYCARD	IL12RB1	TIMP1	PTGS2	STAT3	IFITM2	LCN2	MT1X	GBP7	DUSP1	IFI16
26	tumor necrosis factor-mediated signaling pathway (GO:0033209)	tumor necrosis factor-mediated signaling pathway (GO:0033209)	111	0.638983625778567	2.43803907467092	1.32587654647899e-10	1.96841671900343e-08	1.67962255624809e-08	1826	tags=34%, list=10%, signal=31%	PSME2/STAT1/PSME1/PSMB10/PSMB9/PSMB8/AIM2/TNFSF13B/PSMB3/PSMA4/PSMB4/TNFRSF14/JAK2/LTBR/PYCARD/PSMA6/ILK/PSMA2/TNFSF13/PSMA5/PSMD8/PSMB2/TNFRSF9/PSMA7/PSMD4/CD40/PSMB1/PSMC5/PSMD3/NFKBIA/CHUK/TNFSF15/PSMA3/PSMD13/TNFRSF1A/PSMB6/TNF/RIPK1	D1	PSME2	STAT1	PSME1	PSMB10	PSMB9	PSMB8	AIM2	TNFSF13B	PSMB3	PSMA4	PSMB4	TNFRSF14	JAK2	LTBR	PYCARD	PSMA6	ILK	PSMA2	TNFSF13	PSMA5	PSMD8	PSMB2	TNFRSF9	PSMA7	PSMD4	CD40	PSMB1	PSMC5	PSMD3	NFKBIA	CHUK	TNFSF15	PSMA3	PSMD13	TNFRSF1A	PSMB6	TNF
27	regulation of transcription from RNA polymerase II promoter in response to hypoxia (GO:0061418)	regulation of transcription from RNA polymerase II promoter in response to hypoxia (GO:0061418)	73	0.708799666002518	2.5105967976838	1.63966108444191e-10	2.3441080688688e-08	2.00019474979288e-08	2150	tags=40%, list=12%, signal=35%	PSME2/PSME1/PSMB10/PSMB9/PSMB8/PSMB3/PSMA4/PSMB4/PSMA6/PSMA2/PSMA5/PSMD8/PSMB2/PSMA7/PSMD4/PSMB1/PSMC5/PSMD3/ELOC/EGLN1/BACH1/PSMA3/NFE2L2/PSMD13/PSMB6/UBA52/EPO/PSMB7/PSMA1	D1	PSME2	PSME1	PSMB10	PSMB9	PSMB8	PSMB3	PSMA4	PSMB4	PSMA6	PSMA2	PSMA5	PSMD8	PSMB2	PSMA7	PSMD4	PSMB1	PSMC5	PSMD3	ELOC	EGLN1	BACH1	PSMA3	NFE2L2	PSMD13	PSMB6	UBA52	EPO	PSMB7	PSMA1
28	negative regulation of cell cycle G2/M phase transition (GO:1902750)	negative regulation of cell cycle G2/M phase transition (GO:1902750)	56	0.752979799710654	2.56350620460478	2.43179649316896e-10	3.35240516558292e-08	2.86056061170138e-08	818	tags=36%, list=4%, signal=34%	PSME2/PSME1/PSMB10/PSMB9/PSMB8/PSMB3/PSMA4/PSMB4/PSMA6/PSMA2/CUL1/PSMA5/PSMD8/PSMB2/PSMA7/PSMD4/ATF5/PSMB1/PSMC5/PSMD3	D1	PSME2	PSME1	PSMB10	PSMB9	PSMB8	PSMB3	PSMA4	PSMB4	PSMA6	PSMA2	CUL1	PSMA5	PSMD8	PSMB2	PSMA7	PSMD4	ATF5	PSMB1	PSMC5	PSMD3
29	innate immune response activating cell surface receptor signaling pathway (GO:0002220)	innate immune response activating cell surface receptor signaling pathway (GO:0002220)	113	0.630798578659241	2.41793052888424	2.97674246855776e-10	3.9621468719424e-08	3.38084471292822e-08	2327	tags=39%, list=13%, signal=34%	PSME2/PSME1/PSMB10/PSMB9/PSMB8/PSMB3/FCER1G/FFAR2/PSMA4/PSMB4/CLEC6A/TYROBP/PAK1/CLEC4E/PSMA6/PSMA2/CUL1/PSMA5/PSMD8/PSMB2/SRC/FCN1/PSMA7/PSMD4/PRKCD/CLEC4A/RELB/PSMB1/PSMC5/PSMD3/CARD9/CHUK/PSMA3/LILRA2/CLEC4D/PSMD13/BCL10/PSMB6/NFKB1/PSMB7/LYN/PSMA1/ICAM2/CD209	D1	PSME2	PSME1	PSMB10	PSMB9	PSMB8	PSMB3	FCER1G	FFAR2	PSMA4	PSMB4	CLEC6A	TYROBP	PAK1	CLEC4E	PSMA6	PSMA2	CUL1	PSMA5	PSMD8	PSMB2	SRC	FCN1	PSMA7	PSMD4	PRKCD	CLEC4A	RELB	PSMB1	PSMC5	PSMD3	CARD9	CHUK	PSMA3	LILRA2	CLEC4D	PSMD13	BCL10
30	regulation of interleukin-1 beta production (GO:0032651)	regulation of interleukin-1 beta production (GO:0032651)	80	0.684391152240007	2.46717937209344	3.62089702884375e-10	4.65888751044562e-08	3.97536379061476e-08	1760	tags=44%, list=9%, signal=40%	GBP5/CARD17/CASP1/AIM2/LGALS9/P2RX7/CARD16/RIPK2/NOD2/JAK2/TYROBP/MEFV/CD33/CD36/GSTP1/PYCARD/STAT3/NLRC4/GSDMD/LILRB4/IFI16/F2RL1/TMEM106A/MNDA/TLR8/ZC3H12A/LILRA5/SERPINB1/LPL/LILRA2/MYD88/TNFAIP3/CCL3/NLRP3/TNF	D1	GBP5	CARD17	CASP1	AIM2	LGALS9	P2RX7	CARD16	RIPK2	NOD2	JAK2	TYROBP	MEFV	CD33	CD36	GSTP1	PYCARD	STAT3	NLRC4	GSDMD	LILRB4	IFI16	F2RL1	TMEM106A	MNDA	TLR8	ZC3H12A	LILRA5	SERPINB1	LPL	LILRA2	MYD88	TNFAIP3	CCL3	NLRP3	TNF
31	regulation of I-kappaB kinase/NF-kappaB signaling (GO:0043122)	regulation of I-kappaB kinase/NF-kappaB signaling (GO:0043122)	210	0.531089808098666	2.19725246317463	4.77907289970914e-10	5.95071657834751e-08	5.07766353249232e-08	1826	tags=30%, list=10%, signal=27%	SECTM1/STAT1/TRIM22/TRIM21/CASP1/BST2/TIFA/LGALS9/IFIT5/S100A12/CARD16/APOL3/RIPK2/HLA-DRB1/CLEC6A/NOD2/TNFSF10/TRIM5/RBCK1/IL1B/IL1B/LTBR/GSTP1/PYCARD/ALPK1/LGALS1/RNF31/LILRB4/PIM2/TBK1/TRIM38/PELI1/F2RL1/TMEM106A/SHARPIN/CD74/CD40/LPAR1/NOD1/CARD9/SHISA5/TFG/GAPDH/CHUK/ZC3H12A/TNFRSF10B/TRIM27/TRIM25/SQSTM1/SLC20A1/MYD88/CASP10/TNFRSF1A/TNFAIP3/TANK/DDX21/LAMTOR5/BCL10/MAP3K3/TNF/S100A4/LTF/RI…	D1	SECTM1	STAT1	TRIM22	TRIM21	CASP1	BST2	TIFA	LGALS9	IFIT5	S100A12	CARD16	APOL3	RIPK2	HLA-DRB1	CLEC6A	NOD2	TNFSF10	TRIM5	RBCK1	IL1B	IL1B	LTBR	GSTP1	PYCARD	ALPK1	LGALS1	RNF31	LILRB4	PIM2	TBK1	TRIM38	PELI1	F2RL1	TMEM106A	SHARPIN	CD74	CD40
32	NIK/NF-kappaB signaling (GO:0038061)	NIK/NF-kappaB signaling (GO:0038061)	72	0.699417432620423	2.48000216395286	5.08347210645261e-10	6.06509776175376e-08	5.17526340238001e-08	1234	tags=38%, list=7%, signal=35%	PSME2/PSME1/PSMB10/PSMB9/PSMB8/PSMB3/PSMA4/PSMB4/PSMA6/PSMA2/CUL1/PSMA5/PSMD8/PSMB2/PSMA7/PSMD4/RELB/CHI3L1/NFKB2/PSMB1/PSMC5/PSMD3/CHUK/TNFSF15/TNFRSF10B/DICER1/PSMA3	D1	PSME2	PSME1	PSMB10	PSMB9	PSMB8	PSMB3	PSMA4	PSMB4	PSMA6	PSMA2	CUL1	PSMA5	PSMD8	PSMB2	PSMA7	PSMD4	RELB	CHI3L1	NFKB2	PSMB1	PSMC5	PSMD3	CHUK	TNFSF15	TNFRSF10B	DICER1	PSMA3
33	regulation of cellular amino acid metabolic process (GO:0006521)	regulation of cellular amino acid metabolic process (GO:0006521)	53	0.755733815146734	2.54452735781835	5.1851872056444e-10	6.06509776175376e-08	5.17526340238001e-08	1674	tags=43%, list=9%, signal=39%	PSME2/PSME1/PSMB10/PSMB9/PSMB8/PSMB3/PSMA4/PSMB4/PSMA6/PSMA2/PSMA5/PSMD8/BCKDK/PSMB2/PSMA7/PSMD4/PSMB1/PSMC5/PSMD3/OAZ2/PSMA3/PSMD13/PSMB6	D1	PSME2	PSME1	PSMB10	PSMB9	PSMB8	PSMB3	PSMA4	PSMB4	PSMA6	PSMA2	PSMA5	PSMD8	BCKDK	PSMB2	PSMA7	PSMD4	PSMB1	PSMC5	PSMD3	OAZ2	PSMA3	PSMD13	PSMB6
34	regulation of cellular macromolecule biosynthetic process (GO:2000112)	regulation of cellular macromolecule biosynthetic process (GO:2000112)	441	-0.364948113517184	-1.82029190577514	7.34398992642094e-10	8.33758856352495e-08	7.11434813615205e-08	3675	tags=33%, list=20%, signal=27%	GEMIN5/ZNF280C/HINT1/PPIE/TEAD2/MYT1/SNAI2/ZNF714/PPARGC1A/PSPC1/ZNF730/VHL/ZNF664/SP3/DVL1/ZNF679/USP37/ZSCAN26/ZNF273/CHD3/LDB1/ZNF486/PUM3/ZNF257/ZNF430/MAGED1/METTL18/ZNF92/CREBBP/ZNF395/RNF14/ZNF350/SUFU/FOXK2/CCDC88A/ZNF146/ZNF398/ERC1/NFX1/AHR/NR2C2/RUNX3/SCRT1/ZNF875/HINFP/NSD1/MAPKAPK5/RELA/TBX21/PATZ1/POU1F1/WWC1/CCAR2/IGSF1/LIN54/TSC1/APP/ZNF718/ZNF492/EZH2/THAP7/HMGA2/SPIN1/DMTF1/MED2…	D1	GEMIN5	ZNF280C	HINT1	PPIE	TEAD2	MYT1	SNAI2	ZNF714	PPARGC1A	PSPC1	ZNF730	VHL	ZNF664	SP3	DVL1	ZNF679	USP37	ZSCAN26	ZNF273	CHD3	LDB1	ZNF486	PUM3	ZNF257	ZNF430	MAGED1	METTL18	ZNF92	CREBBP	ZNF395	RNF14	ZNF350	SUFU	FOXK2	CCDC88A	ZNF146	ZNF398
35	regulation of cellular amine metabolic process (GO:0033238)	regulation of cellular amine metabolic process (GO:0033238)	50	0.765061263619082	2.55046794486642	8.78198049847408e-10	9.68526992117428e-08	8.26430585856403e-08	1674	tags=43%, list=9%, signal=39%	PSME2/PSME1/PSMB10/PSMB9/PSMB8/PSMB3/PSMA4/PSMB4/PSMA6/PSMA2/PSMA5/PSMD8/PSMB2/PSMA7/PSMD4/PSMB1/PSMC5/PSMD3/OAZ2/PSMA3/PSMD13/PSMB6	D1	PSME2	PSME1	PSMB10	PSMB9	PSMB8	PSMB3	PSMA4	PSMB4	PSMA6	PSMA2	PSMA5	PSMD8	PSMB2	PSMA7	PSMD4	PSMB1	PSMC5	PSMD3	OAZ2	PSMA3	PSMD13	PSMB6
36	positive regulation of response to external stimulus (GO:0032103)	positive regulation of response to external stimulus (GO:0032103)	135	0.5960595241913	2.3176643392484	9.39704546593547e-10	1.00757209718086e-07	8.59747229909711e-08	1942	tags=35%, list=10%, signal=32%	GBP5/OASL/PLSCR1/ZBP1/DDX60/AIF1/S100A12/PLA2G7/SCARF1/IFI35/NMI/IL1B/TLR7/SCIMP/FPR2/IL1B/LY86/S100A8/IL15/TASL/USF1/CCR2/NINJ1/IFNK/S100A9/CYBA/F2RL1/TLR8/LY96/TGFB1/ACOD1/STX3/NFKBIA/FPR2/AKIRIN2/LILRA5/GRN/USP15/TLR2/LPL/TNFRSF1A/CCL3/DHX58/TNF/RIPK1/GPSM3/SASH1/SLC15A4	D1	GBP5	OASL	PLSCR1	ZBP1	DDX60	AIF1	S100A12	PLA2G7	SCARF1	IFI35	NMI	IL1B	TLR7	SCIMP	FPR2	IL1B	LY86	S100A8	IL15	TASL	USF1	CCR2	NINJ1	IFNK	S100A9	CYBA	F2RL1	TLR8	LY96	TGFB1	ACOD1	STX3	NFKBIA	FPR2	AKIRIN2	LILRA5	GRN
37	cellular response to lectin (GO:1990858)	cellular response to lectin (GO:1990858)	110	0.617762333789702	2.35058493136235	2.10436054444382e-09	2.1375872898824e-07	1.82397344697083e-07	2327	tags=37%, list=13%, signal=33%	PSME2/PSME1/PSMB10/PSMB9/PSMB8/PSMB3/FCER1G/PSMA4/PSMB4/CLEC6A/TYROBP/PAK1/CLEC4E/PSMA6/PSMA2/CUL1/PSMA5/PSMD8/PSMB2/SRC/PSMA7/PSMD4/PRKCD/CLEC4A/RELB/PSMB1/PSMC5/PSMD3/CARD9/CHUK/PSMA3/CLEC4D/PSMD13/BCL10/PSMB6/NFKB1/PSMB7/LYN/PSMA1/ICAM2/CD209	D1	PSME2	PSME1	PSMB10	PSMB9	PSMB8	PSMB3	FCER1G	PSMA4	PSMB4	CLEC6A	TYROBP	PAK1	CLEC4E	PSMA6	PSMA2	CUL1	PSMA5	PSMD8	PSMB2	SRC	PSMA7	PSMD4	PRKCD	CLEC4A	RELB	PSMB1	PSMC5	PSMD3	CARD9	CHUK	PSMA3	CLEC4D	PSMD13	BCL10	PSMB6	NFKB1	PSMB7
38	stimulatory C-type lectin receptor signaling pathway (GO:0002223)	stimulatory C-type lectin receptor signaling pathway (GO:0002223)	110	0.617762333789702	2.35058493136235	2.10436054444382e-09	2.1375872898824e-07	1.82397344697083e-07	2327	tags=37%, list=13%, signal=33%	PSME2/PSME1/PSMB10/PSMB9/PSMB8/PSMB3/FCER1G/PSMA4/PSMB4/CLEC6A/TYROBP/PAK1/CLEC4E/PSMA6/PSMA2/CUL1/PSMA5/PSMD8/PSMB2/SRC/PSMA7/PSMD4/PRKCD/CLEC4A/RELB/PSMB1/PSMC5/PSMD3/CARD9/CHUK/PSMA3/CLEC4D/PSMD13/BCL10/PSMB6/NFKB1/PSMB7/LYN/PSMA1/ICAM2/CD209	D1	PSME2	PSME1	PSMB10	PSMB9	PSMB8	PSMB3	FCER1G	PSMA4	PSMB4	CLEC6A	TYROBP	PAK1	CLEC4E	PSMA6	PSMA2	CUL1	PSMA5	PSMD8	PSMB2	SRC	PSMA7	PSMD4	PRKCD	CLEC4A	RELB	PSMB1	PSMC5	PSMD3	CARD9	CHUK	PSMA3	CLEC4D	PSMD13	BCL10	PSMB6	NFKB1	PSMB7
39	regulation of transcription from RNA polymerase II promoter in response to stress (GO:0043618)	regulation of transcription from RNA polymerase II promoter in response to stress (GO:0043618)	85	0.668160030119929	2.43104181037672	2.22582965523511e-09	2.16555436892387e-07	1.84783736579296e-07	2150	tags=36%, list=12%, signal=32%	PSME2/PSME1/PSMB10/PSMB9/PSMB8/PSMB3/ATF3/PSMA4/PSMB4/PSMA6/PSMA2/PSMA5/PSMD8/PSMB2/PSMA7/PSMD4/PSMB1/PSMC5/PSMD3/ELOC/EGLN1/BACH1/PSMA3/NFE2L2/PSMD13/HSPA1A/PSMB6/UBA52/EPO/PSMB7/PSMA1	D1	PSME2	PSME1	PSMB10	PSMB9	PSMB8	PSMB3	ATF3	PSMA4	PSMB4	PSMA6	PSMA2	PSMA5	PSMD8	PSMB2	PSMA7	PSMD4	PSMB1	PSMC5	PSMD3	ELOC	EGLN1	BACH1	PSMA3	NFE2L2	PSMD13	HSPA1A	PSMB6	UBA52	EPO	PSMB7	PSMA1
40	positive regulation of immune response (GO:0050778)	positive regulation of immune response (GO:0050778)	73	0.684777798853122	2.42551038239273	2.24409779163096e-09	2.16555436892387e-07	1.84783736579296e-07	1126	tags=36%, list=6%, signal=34%	GBP5/RSAD2/PLSCR1/LGALS9/HLA-DMB/KARS1/HLA-DRB1/NOD2/IFI35/HLA-DRA/NMI/FCGR2B/LILRB1/FPR2/PYCARD/IL12RB1/IL15/TASL/CD46/KARS1/IFNK/CYBA/F2RL1/CD74/TLR8/FPR2/AKIRIN2/GRN	D1	GBP5	RSAD2	PLSCR1	LGALS9	HLA-DMB	KARS1	HLA-DRB1	NOD2	IFI35	HLA-DRA	NMI	FCGR2B	LILRB1	FPR2	PYCARD	IL12RB1	IL15	TASL	CD46	KARS1	IFNK	CYBA	F2RL1	CD74	TLR8	FPR2	AKIRIN2	GRN
41	negative regulation of G2/M transition of mitotic cell cycle (GO:0010972)	negative regulation of G2/M transition of mitotic cell cycle (GO:0010972)	65	0.704793929225249	2.45834191409352	3.27559885153565e-09	3.08385647973844e-07	2.63141176032222e-07	1674	tags=35%, list=9%, signal=32%	PSME2/PSME1/PSMB10/PSMB9/PSMB8/PSMB3/PSMA4/PSMB4/PSMA6/PSMA2/CUL1/PSMA5/PSMD8/PSMB2/PSMA7/PSMD4/PSMB1/PSMC5/PSMD3/PSMA3/INTS3/PSMD13/PSMB6	D1	PSME2	PSME1	PSMB10	PSMB9	PSMB8	PSMB3	PSMA4	PSMB4	PSMA6	PSMA2	CUL1	PSMA5	PSMD8	PSMB2	PSMA7	PSMD4	PSMB1	PSMC5	PSMD3	PSMA3	INTS3	PSMD13	PSMB6
42	positive regulation of interleukin-1 beta production (GO:0032731)	positive regulation of interleukin-1 beta production (GO:0032731)	54	0.723294196758949	2.43826094906415	4.58346978471223e-09	4.21242699261648e-07	3.5944052522217e-07	1760	tags=48%, list=9%, signal=44%	GBP5/CASP1/AIM2/LGALS9/P2RX7/RIPK2/NOD2/JAK2/TYROBP/CD36/PYCARD/STAT3/NLRC4/GSDMD/IFI16/F2RL1/TMEM106A/MNDA/TLR8/LILRA5/LPL/LILRA2/MYD88/CCL3/NLRP3/TNF	D1	GBP5	CASP1	AIM2	LGALS9	P2RX7	RIPK2	NOD2	JAK2	TYROBP	CD36	PYCARD	STAT3	NLRC4	GSDMD	IFI16	F2RL1	TMEM106A	MNDA	TLR8	LILRA5	LPL	LILRA2	MYD88	CCL3	NLRP3	TNF
43	inflammatory response (GO:0006954)	inflammatory response (GO:0006954)	217	0.507750011318229	2.10391887754644	5.21453791955454e-09	4.68095729522803e-07	3.99419563042501e-07	2004	tags=30%, list=11%, signal=27%	TNFAIP6/CXCL10/AIF1/LGALS9/APOL3/RIPK2/C3AR1/FCGR2B/CCRL2/IL1B/MEFV/FPR2/IL1B/CCR1/ADM/S100A8/CYBB/CXCL9/HDAC4/STAT3/NLRC4/CIITA/NFAM1/CCR2/TBK1/S100A9/CYBA/RELB/CD40/RAC1/NOD1/TGFB1/CHI3L1/FPR1/LTB4R/CCR3/XCL1/FPR2/CEBPB/F11R/CHUK/CCL4/FOLR2/ODAM/TLR1/NOX4/TLR2/CCL25/TNFRSF1A/MGLL/CD14/IL1RN/CCL3/GPR33/SCUBE1/NLRP3/TNF/PTX3/CCL2/NRROS/ALOX15/NFKB1/IL10RB/ADGRE5/CCL23	D1	TNFAIP6	CXCL10	AIF1	LGALS9	APOL3	RIPK2	C3AR1	FCGR2B	CCRL2	IL1B	MEFV	FPR2	IL1B	CCR1	ADM	S100A8	CYBB	CXCL9	HDAC4	STAT3	NLRC4	CIITA	NFAM1	CCR2	TBK1	S100A9	CYBA	RELB	CD40	RAC1	NOD1	TGFB1	CHI3L1	FPR1	LTB4R	CCR3	XCL1
44	response to lipopolysaccharide (GO:0032496)	response to lipopolysaccharide (GO:0032496)	150	0.562161637127452	2.22885886793815	8.7850238450518e-09	7.70686182770453e-07	6.57615780171461e-07	1986	tags=28%, list=11%, signal=26%	CD274/PDCD1LG2/CXCL10/CARD17/CASP1/GCH1/LGALS9/CARD16/SLPI/PDE4B/NOD2/JAK2/IL1B/LILRB1/IL1B/GSTP1/S100A8/PYCARD/CXCL9/LILRB2/PELI1/S100A9/CD68/CHMP5/LY96/TRIB1/ACOD1/PRDX3/DEFA4/MAPKAPK3/ZC3H12A/SELP/CD86/MYD88/TNFAIP3/CD14/BCL10/SBNO2/NLRP3/CCL2/NFKB1/PALM3/IL10	D1	CD274	PDCD1LG2	CXCL10	CARD17	CASP1	GCH1	LGALS9	CARD16	SLPI	PDE4B	NOD2	JAK2	IL1B	LILRB1	IL1B	GSTP1	S100A8	PYCARD	CXCL9	LILRB2	PELI1	S100A9	CD68	CHMP5	LY96	TRIB1	ACOD1	PRDX3	DEFA4	MAPKAPK3	ZC3H12A	SELP	CD86	MYD88	TNFAIP3	CD14	BCL10
45	regulation of mRNA catabolic process (GO:0061013)	regulation of mRNA catabolic process (GO:0061013)	114	0.597562951092113	2.28563461827949	9.01182526775909e-09	7.73014345190002e-07	6.59602368720893e-07	2214	tags=32%, list=12%, signal=28%	PSME2/PSME1/PSMB10/PSMB9/PSMB8/PSMB3/PSMA4/PSMB4/XRN1/PSMA6/PRR5L/PSMA2/TNFSF13/MOV10/PSMA5/PSMD8/PSMB2/PSMA7/PSMD4/PRKCD/GTPBP1/PSMB1/PSMC5/PSMD3/ZC3H12A/PSMA3/PSMD13/ZC3HAV1/HSPA1A/PSMB6/UBA52/PSMB7/SAMD4A/EXOSC5/PSMA1/FMR1	D1	PSME2	PSME1	PSMB10	PSMB9	PSMB8	PSMB3	PSMA4	PSMB4	XRN1	PSMA6	PRR5L	PSMA2	TNFSF13	MOV10	PSMA5	PSMD8	PSMB2	PSMA7	PSMD4	PRKCD	GTPBP1	PSMB1	PSMC5	PSMD3	ZC3H12A	PSMA3	PSMD13	ZC3HAV1	HSPA1A	PSMB6	UBA52	PSMB7	SAMD4A	EXOSC5	PSMA1	FMR1
46	negative regulation of cytokine production (GO:0001818)	negative regulation of cytokine production (GO:0001818)	176	0.53728739102188	2.18052424687817	9.43782181741093e-09	7.91956352504482e-07	6.75765319603634e-07	1767	tags=27%, list=9%, signal=24%	GBP1/CD274/PDCD1LG2/UBE2L6/IFIH1/CEACAM1/HERC5/DDX58/LGALS9/HLA-DRB1/NLRC5/FCGR2B/TYROBP/MEFV/LILRB1/CD33/PTPN6/PYCARD/BTN2A2/ANXA4/LILRB4/TBK1/ISG15/UBA7/F2RL1/CLEC4A/RAC1/ELANE/TLR8/BPI/ACOD1/VSIG4/XCL1/VSIR/RARA/ZC3H12A/LILRA5/TRIM27/TRIM25/NPTN/SLC2A10/TNFAIP3/JAK3/C1QBP/DHX58/TNF/BCL3	D1	GBP1	CD274	PDCD1LG2	UBE2L6	IFIH1	CEACAM1	HERC5	DDX58	LGALS9	HLA-DRB1	NLRC5	FCGR2B	TYROBP	MEFV	LILRB1	CD33	PTPN6	PYCARD	BTN2A2	ANXA4	LILRB4	TBK1	ISG15	UBA7	F2RL1	CLEC4A	RAC1	ELANE	TLR8	BPI	ACOD1	VSIG4	XCL1	VSIR	RARA	ZC3H12A	LILRA5
47	regulation of nucleic acid-templated transcription (GO:1903506)	regulation of nucleic acid-templated transcription (GO:1903506)	406	-0.355190859141152	-1.75951696673947	2.48352994775726e-08	1.97141463885243e-06	1.68218063947893e-06	3644	tags=32%, list=20%, signal=26%	ZNF280C/HINT1/PPIE/TEAD2/MYT1/SNAI2/ZNF714/PPARGC1A/PSPC1/ZNF730/VHL/ZNF664/SP3/DVL1/ZNF679/ZSCAN26/ZNF273/CHD3/LDB1/ZNF486/ZNF257/ZNF430/MAGED1/ZNF92/CREBBP/ZNF395/RNF14/ZNF350/SUFU/FOXK2/ZNF146/ZNF398/ERC1/NFX1/AHR/NR2C2/RUNX3/SCRT1/ZNF875/HINFP/NSD1/COPS2/RELA/TBX21/PATZ1/POU1F1/WWC1/CCAR2/IGSF1/LIN54/ZNF718/ZNF492/EZH2/THAP7/HMGA2/SPIN1/DMTF1/MED23/ZNF195/ZNF736/ZBTB4/ACTR8/ACVR2B/ZNF280B/ZNF…	D1	ZNF280C	HINT1	PPIE	TEAD2	MYT1	SNAI2	ZNF714	PPARGC1A	PSPC1	ZNF730	VHL	ZNF664	SP3	DVL1	ZNF679	ZSCAN26	ZNF273	CHD3	LDB1	ZNF486	ZNF257	ZNF430	MAGED1	ZNF92	CREBBP	ZNF395	RNF14	ZNF350	SUFU	FOXK2	ZNF146	ZNF398	ERC1	NFX1	AHR	NR2C2	RUNX3
48	positive regulation of interleukin-1 production (GO:0032732)	positive regulation of interleukin-1 production (GO:0032732)	59	0.703014861730643	2.41395958723922	2.4857922803985e-08	1.97141463885243e-06	1.68218063947893e-06	1760	tags=44%, list=9%, signal=40%	GBP5/CASP1/AIM2/LGALS9/P2RX7/RIPK2/NOD2/JAK2/TYROBP/CD36/PYCARD/STAT3/NLRC4/GSDMD/IFI16/F2RL1/TMEM106A/MNDA/TLR8/LILRA5/LPL/LILRA2/MYD88/CCL3/NLRP3/TNF	D1	GBP5	CASP1	AIM2	LGALS9	P2RX7	RIPK2	NOD2	JAK2	TYROBP	CD36	PYCARD	STAT3	NLRC4	GSDMD	IFI16	F2RL1	TMEM106A	MNDA	TLR8	LILRA5	LPL	LILRA2	MYD88	CCL3	NLRP3	TNF
49	cellular response to molecule of bacterial origin (GO:0071219)	cellular response to molecule of bacterial origin (GO:0071219)	109	0.597829062400874	2.26629334525905	2.52978005566749e-08	1.97141463885243e-06	1.68218063947893e-06	1986	tags=30%, list=11%, signal=27%	CD274/PDCD1LG2/CXCL10/CARD17/CASP1/CARD16/PDE4B/NOD2/FCGR2B/IL1B/LILRB1/IL1B/GSTP1/PYCARD/CXCL9/LILRB2/CD68/CHMP5/LY96/ACOD1/DEFA4/ZC3H12A/CD86/TLR2/MYD88/TNFAIP3/CD14/BCL10/SBNO2/NLRP3/CCL2/NFKB1/IL10	D1	CD274	PDCD1LG2	CXCL10	CARD17	CASP1	CARD16	PDE4B	NOD2	FCGR2B	IL1B	LILRB1	IL1B	GSTP1	PYCARD	CXCL9	LILRB2	CD68	CHMP5	LY96	ACOD1	DEFA4	ZC3H12A	CD86	TLR2	MYD88	TNFAIP3	CD14	BCL10	SBNO2	NLRP3	CCL2	NFKB1	IL10
50	regulation of hematopoietic stem cell differentiation (GO:1902036)	regulation of hematopoietic stem cell differentiation (GO:1902036)	70	0.674944611180795	2.38641629178433	2.55364590524926e-08	1.97141463885243e-06	1.68218063947893e-06	2150	tags=39%, list=12%, signal=34%	PSME2/PSME1/PSMB10/PSMB9/PSMB8/PSMB3/EIF2AK2/PSMA4/PSMB4/PSMA6/PSMA2/PSMA5/PSMD8/PSMB2/PSMA7/PSMD4/LMO2/PSMB1/PSMC5/PSMD3/PSMA3/PSMD13/GATA1/PSMB6/PSMB7/LMO1/PSMA1	D1	PSME2	PSME1	PSMB10	PSMB9	PSMB8	PSMB3	EIF2AK2	PSMA4	PSMB4	PSMA6	PSMA2	PSMA5	PSMD8	PSMB2	PSMA7	PSMD4	LMO2	PSMB1	PSMC5	PSMD3	PSMA3	PSMD13	GATA1	PSMB6	PSMB7	LMO1	PSMA1
51	SCF-dependent proteasomal ubiquitin-dependent protein catabolic process (GO:0031146)	SCF-dependent proteasomal ubiquitin-dependent protein catabolic process (GO:0031146)	87	0.638284938092884	2.33140140266546	3.52105147053724e-08	2.66495268162231e-06	2.2739669868547e-06	818	tags=23%, list=4%, signal=22%	PSME2/FBXO6/PSME1/PSMB10/PSMB9/PSMB8/PSMB3/PSMA4/PSMB4/PSMA6/PSMA2/CUL1/PSMA5/PSMD8/PSMB2/PSMA7/PSMD4/PSMB1/PSMC5/PSMD3	D1	PSME2	FBXO6	PSME1	PSMB10	PSMB9	PSMB8	PSMB3	PSMA4	PSMB4	PSMA6	PSMA2	CUL1	PSMA5	PSMD8	PSMB2	PSMA7	PSMD4	PSMB1	PSMC5	PSMD3
52	cellular response to lipopolysaccharide (GO:0071222)	cellular response to lipopolysaccharide (GO:0071222)	114	0.583056985961783	2.23015036174578	3.80132025385438e-08	2.78153665748337e-06	2.37344646884796e-06	2105	tags=32%, list=11%, signal=29%	CD274/PDCD1LG2/CXCL10/CARD17/CASP1/CARD16/PDE4B/NOD2/IL1B/LILRB1/IL1B/GSTP1/PYCARD/CXCL9/LILRB2/CD68/CHMP5/LY96/BPI/TGFB1/HCK/ACOD1/DEFA4/ZC3H12A/CD86/MYD88/TNFAIP3/CD14/BCL10/SBNO2/CCL3/NLRP3/TNF/CCL2/NFKB1/IL10/LYN	D1	CD274	PDCD1LG2	CXCL10	CARD17	CASP1	CARD16	PDE4B	NOD2	IL1B	LILRB1	IL1B	GSTP1	PYCARD	CXCL9	LILRB2	CD68	CHMP5	LY96	BPI	TGFB1	HCK	ACOD1	DEFA4	ZC3H12A	CD86	MYD88	TNFAIP3	CD14	BCL10	SBNO2	CCL3	NLRP3	TNF	CCL2	NFKB1	IL10	LYN
53	regulation of hematopoietic progenitor cell differentiation (GO:1901532)	regulation of hematopoietic progenitor cell differentiation (GO:1901532)	74	0.666744233649548	2.36840179889132	3.82143383876174e-08	2.78153665748337e-06	2.37344646884796e-06	2150	tags=39%, list=12%, signal=35%	PSME2/PSME1/PSMB10/PSMB9/PSMB8/PSMB3/EIF2AK2/PSMA4/PSMB4/PSMA6/PSMA2/PSMA5/PSMD8/PSMB2/PSMA7/PSMD4/LMO2/PSMB1/PDCD2/PSMC5/PSMD3/PSMA3/PSMD13/GATA1/PSMB6/SPI1/PSMB7/LMO1/PSMA1	D1	PSME2	PSME1	PSMB10	PSMB9	PSMB8	PSMB3	EIF2AK2	PSMA4	PSMB4	PSMA6	PSMA2	PSMA5	PSMD8	PSMB2	PSMA7	PSMD4	LMO2	PSMB1	PDCD2	PSMC5	PSMD3	PSMA3	PSMD13	GATA1	PSMB6	SPI1	PSMB7	LMO1	PSMA1
54	regulation of viral entry into host cell (GO:0046596)	regulation of viral entry into host cell (GO:0046596)	36	0.797995128067309	2.47669393468381	3.89126889907e-08	2.78153665748337e-06	2.37344646884796e-06	1250	tags=50%, list=7%, signal=47%	TRIM22/IFITM1/TRIM21/LGALS9/LY6E/HLA-DRB1/TRIM5/NECTIN2/IFITM2/CIITA/LGALS1/FCN1/TRIM38/GSN/CD74/TRIM27/TRIM26/TRIM25	D1	TRIM22	IFITM1	TRIM21	LGALS9	LY6E	HLA-DRB1	TRIM5	NECTIN2	IFITM2	CIITA	LGALS1	FCN1	TRIM38	GSN	CD74	TRIM27	TRIM26	TRIM25
55	regulation of interferon-beta production (GO:0032648)	regulation of interferon-beta production (GO:0032648)	49	0.736204708530102	2.43513300166666	4.05496468559634e-08	2.84584794298216e-06	2.42832239258008e-06	962	tags=37%, list=5%, signal=35%	OAS3/OAS1/IFIH1/DDX58/IRF1/OAS2/IRF7/RIPK2/TLR7/LILRB1/PYCARD/TBK1/ISG15/RELB/TRIM56/TLR8/FLOT1/HSP90AA1	D1	OAS3	OAS1	IFIH1	DDX58	IRF1	OAS2	IRF7	RIPK2	TLR7	LILRB1	PYCARD	TBK1	ISG15	RELB	TRIM56	TLR8	FLOT1	HSP90AA1
56	regulation of tumor necrosis factor production (GO:0032680)	regulation of tumor necrosis factor production (GO:0032680)	120	0.573222410405194	2.21311781139501	4.30544331018029e-08	2.96768056737427e-06	2.53228047322446e-06	1826	tags=32%, list=10%, signal=29%	OAS3/OAS1/IFIH1/DDX58/LGALS9/OAS2/NOD2/JAK2/TYROBP/LILRB1/CD33/GSTP1/PTPN6/PYCARD/STAT3/CCR2/CYBA/TMEM106A/CLEC4A/LY96/BPI/VSIR/RARA/ZC3H12A/LILRA5/DICER1/TRIM27/TLR1/HLA-E/TLR2/LPL/LILRA2/TNFAIP3/LILRA4/CD14/CCL3/LTF/RIPK1	D1	OAS3	OAS1	IFIH1	DDX58	LGALS9	OAS2	NOD2	JAK2	TYROBP	LILRB1	CD33	GSTP1	PTPN6	PYCARD	STAT3	CCR2	CYBA	TMEM106A	CLEC4A	LY96	BPI	VSIR	RARA	ZC3H12A	LILRA5	DICER1	TRIM27	TLR1	HLA-E	TLR2	LPL	LILRA2	TNFAIP3	LILRA4	CD14	CCL3	LTF
57	pre-replicative complex assembly (GO:0036388)	pre-replicative complex assembly (GO:0036388)	63	0.687590713938635	2.39928531205147	5.71754193416817e-08	3.8718792747174e-06	3.30382063010383e-06	2150	tags=40%, list=12%, signal=35%	PSME2/PSME1/PSMB10/PSMB9/PSMB8/PSMB3/PSMA4/PSMB4/PSMA6/PSMA2/PSMA5/PSMD8/PSMB2/PSMA7/PSMD4/PSMB1/PSMC5/PSMD3/PSMA3/PSMD13/CDC6/PSMB6/UBA52/PSMB7/PSMA1	D1	PSME2	PSME1	PSMB10	PSMB9	PSMB8	PSMB3	PSMA4	PSMB4	PSMA6	PSMA2	PSMA5	PSMD8	PSMB2	PSMA7	PSMD4	PSMB1	PSMC5	PSMD3	PSMA3	PSMD13	CDC6	PSMB6	UBA52	PSMB7	PSMA1
58	T cell receptor signaling pathway (GO:0050852)	T cell receptor signaling pathway (GO:0050852)	151	0.536441446382886	2.13325894757382	6.09200143849079e-08	4.03429762908963e-06	3.44240994857416e-06	2048	tags=33%, list=11%, signal=30%	PSME2/PSME1/PSMB10/PSMB9/PSMB8/PSMB3/HLA-DPA1/PSMA4/PSMB4/RIPK2/HLA-DRB1/PDE4B/HLA-DQB1/HLA-DRA/RBCK1/PAK1/PRKD2/HLA-DQA1/HLA-DRB5/HLA-DPB1/BTN3A1/PSMA6/BTN2A2/PSMA2/CUL1/PSMA5/PSMD8/PSMB2/RNF31/PSMA7/PSMD4/THEMIS2/HLA-DQA2/HLA-A/PSMB1/PSMC5/PSMD3/CHUK/ZC3H12A/BTN2A1/PSMA3/CSK/PSMD13/BCL10/PSMB6/WAS/PRAM1/NFKB1/STOML2/PSMB7	D1	PSME2	PSME1	PSMB10	PSMB9	PSMB8	PSMB3	HLA-DPA1	PSMA4	PSMB4	RIPK2	HLA-DRB1	PDE4B	HLA-DQB1	HLA-DRA	RBCK1	PAK1	PRKD2	HLA-DQA1	HLA-DRB5	HLA-DPB1	BTN3A1	PSMA6	BTN2A2	PSMA2	CUL1	PSMA5	PSMD8	PSMB2	RNF31	PSMA7	PSMD4	THEMIS2	HLA-DQA2	HLA-A	PSMB1	PSMC5	PSMD3
59	anaphase-promoting complex-dependent catabolic process (GO:0031145)	anaphase-promoting complex-dependent catabolic process (GO:0031145)	81	0.63116276976033	2.28596507240304	6.16641347451523e-08	4.03429762908963e-06	3.44240994857416e-06	3194	tags=42%, list=17%, signal=35%	PSME2/PSME1/PSMB10/PSMB9/PSMB8/PSMB3/PSMA4/PSMB4/PSMA6/PSMA2/PSMA5/PSMD8/PSMB2/PSMA7/PSMD4/PSMB1/PSMC5/PSMD3/UBE2D1/PSMA3/PSMD13/PSMB6/ANAPC11/UBA52/PSMB7/PSMA1/CDC26/RB1/BUB1B/PSMC4/UBC/PSMD14/PSMC2/PSMD7	D1	PSME2	PSME1	PSMB10	PSMB9	PSMB8	PSMB3	PSMA4	PSMB4	PSMA6	PSMA2	PSMA5	PSMD8	PSMB2	PSMA7	PSMD4	PSMB1	PSMC5	PSMD3	UBE2D1	PSMA3	PSMD13	PSMB6	ANAPC11	UBA52	PSMB7	PSMA1	CDC26	RB1	BUB1B	PSMC4	UBC	PSMD14	PSMC2	PSMD7
60	positive regulation of interferon-beta production (GO:0032728)	positive regulation of interferon-beta production (GO:0032728)	36	0.793872436490505	2.46389856180031	6.67213943156879e-08	4.29240970097592e-06	3.66265338269803e-06	962	tags=42%, list=5%, signal=40%	OAS3/OAS1/IFIH1/DDX58/IRF1/OAS2/IRF7/RIPK2/TLR7/TBK1/ISG15/TRIM56/TLR8/FLOT1/HSP90AA1	D1	OAS3	OAS1	IFIH1	DDX58	IRF1	OAS2	IRF7	RIPK2	TLR7	TBK1	ISG15	TRIM56	TLR8	FLOT1	HSP90AA1
61	proteasomal ubiquitin-independent protein catabolic process (GO:0010499)	proteasomal ubiquitin-independent protein catabolic process (GO:0010499)	22	0.852465995694729	2.34368703835856	6.92349982636852e-08	4.38109989012828e-06	3.73833148519536e-06	2150	tags=77%, list=12%, signal=68%	PSMB10/PSMB9/PSMB8/PSMB3/PSMA4/PSMB4/PSMA6/PSMA2/PSMA5/PSMB2/PSMA7/PSMB1/PSMA3/NFE2L2/PSMB6/PSMB7/PSMA1	D1	PSMB10	PSMB9	PSMB8	PSMB3	PSMA4	PSMB4	PSMA6	PSMA2	PSMA5	PSMB2	PSMA7	PSMB1	PSMA3	NFE2L2	PSMB6	PSMB7	PSMA1
62	regulation of interleukin-8 production (GO:0032677)	regulation of interleukin-8 production (GO:0032677)	79	0.641956327004914	2.31163949361216	7.82180426419547e-08	4.86970394512815e-06	4.15525051658194e-06	1986	tags=44%, list=11%, signal=39%	DDX58/LGALS9/FFAR2/NOD2/IL1B/TLR7/IL1B/CD33/PRKD2/PYCARD/STAT3/ANXA4/FCN1/F2RL1/CD74/ELANE/TLR8/BPI/NOD1/CHI3L1/PARK7/TLR1/TLR2/LILRA2/MYD88/HSPA1B/CD14/HSPA1A/LAMTOR5/BCL10/TNF/BCL3/RIPK1/PRG3/IL10	D1	DDX58	LGALS9	FFAR2	NOD2	IL1B	TLR7	IL1B	CD33	PRKD2	PYCARD	STAT3	ANXA4	FCN1	F2RL1	CD74	ELANE	TLR8	BPI	NOD1	CHI3L1	PARK7	TLR1	TLR2	LILRA2	MYD88	HSPA1B	CD14	HSPA1A	LAMTOR5	BCL10	TNF	BCL3	RIPK1	PRG3	IL10
63	regulation of cellular ketone metabolic process (GO:0010565)	regulation of cellular ketone metabolic process (GO:0010565)	63	0.682259292493315	2.38068180140654	8.23160267408558e-08	5.04348989237624e-06	4.30353964364474e-06	2150	tags=42%, list=12%, signal=37%	PSME2/PSME1/PSMB10/PSMB9/PSMB8/PSMB3/PSMA4/PSMB4/PSMA6/PSMA2/PSMA5/PSMD8/PSMB2/PSMA7/PSMD4/PANK2/PSMB1/PSMC5/PSMD3/CES1/OAZ2/PSMA3/PSMD13/PSMB6/PSMB7/CAV1/PSMA1	D1	PSME2	PSME1	PSMB10	PSMB9	PSMB8	PSMB3	PSMA4	PSMB4	PSMA6	PSMA2	PSMA5	PSMD8	PSMB2	PSMA7	PSMD4	PANK2	PSMB1	PSMC5	PSMD3	CES1	OAZ2	PSMA3	PSMD13	PSMB6	PSMB7	CAV1	PSMA1
64	positive regulation of interleukin-8 production (GO:0032757)	positive regulation of interleukin-8 production (GO:0032757)	60	0.681946808204347	2.34888338332259	1.00094284824106e-07	6.0369365534539e-06	5.15123383576691e-06	1941	tags=49%, list=10%, signal=44%	DDX58/LGALS9/FFAR2/NOD2/IL1B/TLR7/IL1B/PRKD2/PYCARD/STAT3/FCN1/F2RL1/CD74/ELANE/TLR8/NOD1/CHI3L1/PARK7/TLR1/TLR2/LILRA2/MYD88/HSPA1B/CD14/HSPA1A/LAMTOR5/BCL10/TNF/RIPK1/PRG3	D1	DDX58	LGALS9	FFAR2	NOD2	IL1B	TLR7	IL1B	PRKD2	PYCARD	STAT3	FCN1	F2RL1	CD74	ELANE	TLR8	NOD1	CHI3L1	PARK7	TLR1	TLR2	LILRA2	MYD88	HSPA1B	CD14	HSPA1A	LAMTOR5	BCL10	TNF	RIPK1	PRG3
65	regulation of inflammatory response (GO:0050727)	regulation of inflammatory response (GO:0050727)	196	0.490734833553561	2.01255407006617	1.87436568777855e-07	1.11308485458849e-05	9.49779795475156e-06	2046	tags=28%, list=11%, signal=25%	TNFAIP6/CASP5/ZBP1/CASP1/S100A12/PLA2G7/FFAR2/NOD2/IFI35/NMI/VAMP3/PIK3AP1/JAK2/IL1B/TLR7/MEFV/FPR2/IL1B/CASP4/S100A8/IL15/PSMA6/PTGS2/CCR2/NINJ1/S100A9/PRKCD/USP18/SHARPIN/ELANE/HCK/ACOD1/NFKBIA/XCL1/FPR2/PARK7/IL20/ALOX5/LILRA5/GRN/TLR2/LPL/MYD88/TNFRSF1A/TNFAIP3/MGLL/SBNO2/CCL3/NLRP3/GPS2/TNF/RIPK1/GPSM3/ALOX15/IL10/IL17RA	D1	TNFAIP6	CASP5	ZBP1	CASP1	S100A12	PLA2G7	FFAR2	NOD2	IFI35	NMI	VAMP3	PIK3AP1	JAK2	IL1B	TLR7	MEFV	FPR2	IL1B	CASP4	S100A8	IL15	PSMA6	PTGS2	CCR2	NINJ1	S100A9	PRKCD	USP18	SHARPIN	ELANE	HCK	ACOD1	NFKBIA	XCL1	FPR2	PARK7	IL20
66	regulation of type I interferon production (GO:0032479)	regulation of type I interferon production (GO:0032479)	88	0.61525825164552	2.25115745130736	1.91348551417846e-07	1.11909910374679e-05	9.54911670472789e-06	1894	tags=32%, list=10%, signal=29%	UBE2L6/IFIH1/HERC5/DDX58/TRIM21/ZBP1/IRF1/IRF7/NLRC5/POLR2E/IFI16/TBK1/POLR2L/ISG15/PQBP1/UBA7/TRIM56/CGAS/ACOD1/NFKB2/GAPDH/TRIM25/IRF8/MYD88/TNFAIP3/CD14/DHX58/NFKB1	D1	UBE2L6	IFIH1	HERC5	DDX58	TRIM21	ZBP1	IRF1	IRF7	NLRC5	POLR2E	IFI16	TBK1	POLR2L	ISG15	PQBP1	UBA7	TRIM56	CGAS	ACOD1	NFKB2	GAPDH	TRIM25	IRF8	MYD88	TNFAIP3	CD14	DHX58	NFKB1
67	regulation of innate immune response (GO:0045088)	regulation of innate immune response (GO:0045088)	62	0.668126561643196	2.31478735884136	2.99251994890522e-07	1.7240488063842e-05	1.47110682170062e-05	993	tags=35%, list=5%, signal=33%	GBP5/PARP9/PLSCR1/TRIM21/TRAFD1/IRF1/IFI35/NMI/FCGR2B/FPR2/PTPN6/RNASEL/TASL/IFI16/IFNK/USP18/FGR/TLR8/ACOD1/SAMHD1/FPR2/AKIRIN2	D1	GBP5	PARP9	PLSCR1	TRIM21	TRAFD1	IRF1	IFI35	NMI	FCGR2B	FPR2	PTPN6	RNASEL	TASL	IFI16	IFNK	USP18	FGR	TLR8	ACOD1	SAMHD1	FPR2	AKIRIN2
68	regulation of stem cell differentiation (GO:2000736)	regulation of stem cell differentiation (GO:2000736)	89	0.609086276897949	2.22965525971632	3.15469861879685e-07	1.79075539243468e-05	1.52802662201476e-05	2150	tags=33%, list=12%, signal=29%	PSME2/PSME1/PSMB10/PSMB9/PSMB8/PSMB3/EIF2AK2/PSMA4/PSMB4/PSMA6/PSMA2/PSMA5/PSMD8/PSMB2/PSMA7/PSMD4/LMO2/PSMB1/PSMC5/PSMD3/PSMA3/SLC4A11/PSMD13/GATA1/PSMB6/GDNF/PSMB7/LMO1/PSMA1	D1	PSME2	PSME1	PSMB10	PSMB9	PSMB8	PSMB3	EIF2AK2	PSMA4	PSMB4	PSMA6	PSMA2	PSMA5	PSMD8	PSMB2	PSMA7	PSMD4	LMO2	PSMB1	PSMC5	PSMD3	PSMA3	SLC4A11	PSMD13	GATA1	PSMB6	GDNF	PSMB7	LMO1	PSMA1
69	regulation of activated T cell proliferation (GO:0046006)	regulation of activated T cell proliferation (GO:0046006)	30	0.785020536690222	2.33148139708545	3.44872663421234e-07	1.90921397477133e-05	1.62910567959081e-05	518	tags=30%, list=3%, signal=29%	CD274/PDCD1LG2/IDO1/LGALS9/CLC/PYCARD/IL12RB1/BTN2A2/LILRB4	D1	CD274	PDCD1LG2	IDO1	LGALS9	CLC	PYCARD	IL12RB1	BTN2A2	LILRB4
70	antigen processing and presentation of exogenous peptide antigen (GO:0002478)	antigen processing and presentation of exogenous peptide antigen (GO:0002478)	98	0.586956845680366	2.18621411875958	3.46230513559568e-07	1.90921397477133e-05	1.62910567959081e-05	2143	tags=32%, list=12%, signal=29%	HLA-DMA/FCER1G/HLA-DPA1/HLA-DMB/HLA-DRB1/HLA-DQB1/HLA-DRA/FCGR2B/HLA-DQA1/RILP/HLA-DRB5/HLA-DPB1/DCTN3/SEC13/AP2S1/SEC24D/HLA-F/CLEC4A/HLA-DQA2/CD74/HLA-A/ACTR1A/CAPZA2/DYNLL1/AP1S3/HLA-E/CTSS/CLTA/CTSL/SEC24A/LAG3/DCTN2	D1	HLA-DMA	FCER1G	HLA-DPA1	HLA-DMB	HLA-DRB1	HLA-DQB1	HLA-DRA	FCGR2B	HLA-DQA1	RILP	HLA-DRB5	HLA-DPB1	DCTN3	SEC13	AP2S1	SEC24D	HLA-F	CLEC4A	HLA-DQA2	CD74	HLA-A	ACTR1A	CAPZA2	DYNLL1	AP1S3	HLA-E	CTSS	CLTA	CTSL	SEC24A	LAG3	DCTN2
71	positive regulation of interleukin-6 production (GO:0032755)	positive regulation of interleukin-6 production (GO:0032755)	74	0.641688948653662	2.2794006811296	3.7416111976442e-07	2.03417172153614e-05	1.73573038360692e-05	2804	tags=45%, list=15%, signal=39%	IFIH1/DDX58/AIF1/LGALS9/NOD2/TYROBP/IL1B/TLR7/SCIMP/IL1B/PYCARD/STAT3/LILRB2/CYBA/F2RL1/TMEM106A/CD74/TLR8/CARD9/LILRA5/TLR1/TLR2/LPL/LILRA2/MYD88/BCL10/TNF/HSPD1/IL17RA/MMP8/IL1A/WNT5A/TLR3/SYK	D1	IFIH1	DDX58	AIF1	LGALS9	NOD2	TYROBP	IL1B	TLR7	SCIMP	IL1B	PYCARD	STAT3	LILRB2	CYBA	F2RL1	TMEM106A	CD74	TLR8	CARD9	LILRA5	TLR1	TLR2	LPL	LILRA2	MYD88	BCL10	TNF	HSPD1	IL17RA	MMP8	IL1A	WNT5A	TLR3	SYK
72	regulation of endopeptidase activity (GO:0052548)	regulation of endopeptidase activity (GO:0052548)	70	0.643336358826978	2.2746583087996	4.43383029034271e-07	2.37702568343373e-05	2.02828289159099e-05	3356	tags=43%, list=18%, signal=35%	SERPING1/PSME2/PSME1/PSMB9/PSMB8/PSENEN/PRELID1/SERPINA1/TIMP1/SERPINB9/NRDC/VSIR/GAPDH/SERPINB1/PSMA3/SERPINB6/SERPINB2/SERPINI2/SERPINB10/SERPINA11/ATP13A2/NCSTN/SPOCK1/SERPINF2/SERPINB5/BIRC2/APH1A/AKT1/TIMP4/SERPINA3	D1	SERPING1	PSME2	PSME1	PSMB9	PSMB8	PSENEN	PRELID1	SERPINA1	TIMP1	SERPINB9	NRDC	VSIR	GAPDH	SERPINB1	PSMA3	SERPINB6	SERPINB2	SERPINI2	SERPINB10	SERPINA11	ATP13A2	NCSTN	SPOCK1	SERPINF2	SERPINB5	BIRC2	APH1A	AKT1	TIMP4	SERPINA3
73	antigen receptor-mediated signaling pathway (GO:0050851)	antigen receptor-mediated signaling pathway (GO:0050851)	177	0.502403989876161	2.04285692614234	4.53674528065944e-07	2.39888175114321e-05	2.04693236960107e-05	1894	tags=31%, list=10%, signal=28%	PSME2/PSME1/PSMB10/PSMB9/PSMB8/PSMB3/HLA-DPA1/PSMA4/PSMB4/RIPK2/HLA-DRB1/PDE4B/HLA-DQB1/HLA-DRA/RBCK1/PAK1/PRKD2/HLA-DQA1/HLA-DRB5/HLA-DPB1/BTN3A1/CD38/PSMA6/BTN2A2/PSMA2/SH2B2/IGLL5/CUL1/PSMA5/PSMD8/PSMB2/RNF31/NFAM1/PSMA7/PSMD4/THEMIS2/HLA-DQA2/MNDA/HLA-A/PSMB1/PSMC5/PSMD3/CHUK/ZC3H12A/BTN2A1/PSMA3/CSK/LAT2/PSMD13/BCL10/PSMB6/BTK/WAS/PRAM1/NFKB1	D1	PSME2	PSME1	PSMB10	PSMB9	PSMB8	PSMB3	HLA-DPA1	PSMA4	PSMB4	RIPK2	HLA-DRB1	PDE4B	HLA-DQB1	HLA-DRA	RBCK1	PAK1	PRKD2	HLA-DQA1	HLA-DRB5	HLA-DPB1	BTN3A1	CD38	PSMA6	BTN2A2	PSMA2	SH2B2	IGLL5	CUL1	PSMA5	PSMD8	PSMB2	RNF31	NFAM1	PSMA7	PSMD4	THEMIS2	HLA-DQA2
74	negative regulation of innate immune response (GO:0045824)	negative regulation of innate immune response (GO:0045824)	36	0.776121958049403	2.40880737045521	4.6279326256492e-07	2.41402972094675e-05	2.059857921146e-05	1222	tags=47%, list=7%, signal=44%	SERPING1/OAS3/OAS1/STAT2/TRIM21/SLAMF8/TRAFD1/NMI/NLRC5/IFI16/ISG15/USP18/ACOD1/SAMHD1/VSIG4/GRN/USP15	D1	SERPING1	OAS3	OAS1	STAT2	TRIM21	SLAMF8	TRAFD1	NMI	NLRC5	IFI16	ISG15	USP18	ACOD1	SAMHD1	VSIG4	GRN	USP15
75	regulation of cell cycle phase transition (GO:1901987)	regulation of cell cycle phase transition (GO:1901987)	92	0.598022884452074	2.20343369891031	5.65171729553971e-07	2.90875050143777e-05	2.48199626915702e-05	1742	tags=28%, list=9%, signal=26%	PSME2/PSME1/PSMB10/PSMB9/PSMB8/PSMB3/PSMA4/PSMB4/PSMA6/PSMA2/CUL1/PSMA5/PSMD8/PSMB2/PSMA7/PSMD4/PSMB1/PSMC5/PSMD3/UBE2D1/CDKN1A/PSMA3/PSMD13/TCIM/PSMB6/ANAPC11	D1	PSME2	PSME1	PSMB10	PSMB9	PSMB8	PSMB3	PSMA4	PSMB4	PSMA6	PSMA2	CUL1	PSMA5	PSMD8	PSMB2	PSMA7	PSMD4	PSMB1	PSMC5	PSMD3	UBE2D1	CDKN1A	PSMA3	PSMD13	TCIM	PSMB6	ANAPC11
76	antigen processing and presentation of peptide antigen via MHC class I (GO:0002474)	antigen processing and presentation of peptide antigen via MHC class I (GO:0002474)	32	0.771365638531227	2.32182674780757	6.87144875699474e-07	3.48997265815786e-05	2.97794503609925e-05	1483	tags=52%, list=8%, signal=47%	TAP2/TAP1/FCER1G/TAPBPL/ERAP2/TAPBP/HLA-G/SEC13/SEC24D/HLA-F/CLEC4A/HLA-A/HLA-C/PDIA3/HLA-B/HLA-E/B2M	D1	TAP2	TAP1	FCER1G	TAPBPL	ERAP2	TAPBP	HLA-G	SEC13	SEC24D	HLA-F	CLEC4A	HLA-A	HLA-C	PDIA3	HLA-B	HLA-E	B2M
77	protein polyubiquitination (GO:0000209)	protein polyubiquitination (GO:0000209)	298	0.432067078186774	1.86252843961112	6.99461540913101e-07	3.50639162068126e-05	2.99195510802063e-05	2048	tags=20%, list=11%, signal=18%	UBE2L6/PSME2/HERC5/FBXO6/PSME1/TRIM22/PSMB10/PSMB9/PSMB8/DTX3L/TRIM21/RNF213/PSMB3/PSMA4/PSMB4/TRIM5/RBCK1/RNF19B/RNF114/PSMA6/PSMA2/CUL1/PSMA5/PSMD8/TOPORS/PSMB2/RNF31/TRIM38/PSMA7/PSMD4/PELI1/UBE2E2/LONRF1/TRIM56/SHARPIN/UBE2Q1/RNF144B/PSMB1/PSMC5/PSMD3/UBE2A/UBE2D1/TRIM27/PSMA3/RNF167/UBR2/PSMD13/TNFAIP3/UBE2J2/PSMB6/MARCHF1/ZNRF2/UBE2W/ANAPC11/UBA52/DDA1/SASH1/TRIM36/DTL/PSMB7	D1	UBE2L6	PSME2	HERC5	FBXO6	PSME1	TRIM22	PSMB10	PSMB9	PSMB8	DTX3L	TRIM21	RNF213	PSMB3	PSMA4	PSMB4	TRIM5	RBCK1	RNF19B	RNF114	PSMA6	PSMA2	CUL1	PSMA5	PSMD8	TOPORS	PSMB2	RNF31	TRIM38	PSMA7	PSMD4	PELI1	UBE2E2	LONRF1	TRIM56	SHARPIN	UBE2Q1	RNF144B
78	response to interferon-beta (GO:0035456)	response to interferon-beta (GO:0035456)	25	0.822314401002781	2.34348025562033	7.12963775303246e-07	3.52825663162888e-05	3.0106122171712e-05	1544	tags=62%, list=8%, signal=57%	XAF1/OAS1/STAT1/PLSCR1/IFITM1/BST2/AIM2/IRF1/IFITM2/IFI16/SHFL/MNDA/ACOD1/NDUFA13/XAF1/HTRA2	D1	XAF1	OAS1	STAT1	PLSCR1	IFITM1	BST2	AIM2	IRF1	IFITM2	IFI16	SHFL	MNDA	ACOD1	NDUFA13	XAF1	HTRA2
79	negative regulation of cytokine-mediated signaling pathway (GO:0001960)	negative regulation of cytokine-mediated signaling pathway (GO:0001960)	52	0.682131851121643	2.29239122904762	7.22861324688573e-07	3.53195533328847e-05	3.01376826775555e-05	1916	tags=33%, list=10%, signal=29%	PARP14/OAS3/OAS1/STAT2/CARD16/NLRC5/GSTP1/ISG15/F2RL1/USP18/SAMHD1/PADI2/SH2B3/NR1H2/IL1RN/GPS2/PALM3	D1	PARP14	OAS3	OAS1	STAT2	CARD16	NLRC5	GSTP1	ISG15	F2RL1	USP18	SAMHD1	PADI2	SH2B3	NR1H2	IL1RN	GPS2	PALM3
80	positive regulation of response to biotic stimulus (GO:0002833)	positive regulation of response to biotic stimulus (GO:0002833)	44	0.713015059038559	2.30746189962296	8.19240092345716e-07	3.92525649443868e-05	3.34936666787527e-05	1942	tags=49%, list=10%, signal=44%	GBP5/OASL/PLSCR1/DDX60/IFI35/NMI/SCIMP/FPR2/LY86/TASL/IFNK/CYBA/TLR8/LY96/ACOD1/FPR2/AKIRIN2/GRN/USP15/DHX58/SASH1/SLC15A4	D1	GBP5	OASL	PLSCR1	DDX60	IFI35	NMI	SCIMP	FPR2	LY86	TASL	IFNK	CYBA	TLR8	LY96	ACOD1	FPR2	AKIRIN2	GRN	USP15	DHX58	SASH1	SLC15A4
81	regulation of establishment of planar polarity (GO:0090175)	regulation of establishment of planar polarity (GO:0090175)	85	0.607937284670335	2.21192662011705	8.23693720335577e-07	3.92525649443868e-05	3.34936666787527e-05	818	tags=24%, list=4%, signal=23%	PSME2/PSME1/PSMB10/PSMB9/PSMB8/PSMB3/PSMA4/PSMB4/PSMA6/PSMA2/PSMA5/PSMD8/PSMB2/PSMA7/PSMD4/AP2S1/RAC1/PSMB1/PSMC5/PSMD3	D1	PSME2	PSME1	PSMB10	PSMB9	PSMB8	PSMB3	PSMA4	PSMB4	PSMA6	PSMA2	PSMA5	PSMD8	PSMB2	PSMA7	PSMD4	AP2S1	RAC1	PSMB1	PSMC5	PSMD3
82	positive regulation of tumor necrosis factor superfamily cytokine production (GO:1903557)	positive regulation of tumor necrosis factor superfamily cytokine production (GO:1903557)	78	0.622274081858586	2.23182847212207	8.87512834566911e-07	4.17780431881497e-05	3.56486220713718e-05	1826	tags=33%, list=10%, signal=30%	OAS3/OAS1/IFIH1/DDX58/LGALS9/OAS2/NOD2/JAK2/TYROBP/PYCARD/STAT3/CCR2/CYBA/TMEM106A/LY96/LILRA5/CD86/TLR1/HLA-E/TLR2/LPL/LILRA2/CD14/BCL10/CCL3/RIPK1	D1	OAS3	OAS1	IFIH1	DDX58	LGALS9	OAS2	NOD2	JAK2	TYROBP	PYCARD	STAT3	CCR2	CYBA	TMEM106A	LY96	LILRA5	CD86	TLR1	HLA-E	TLR2	LPL	LILRA2	CD14	BCL10	CCL3	RIPK1
83	antiviral innate immune response (GO:0140374)	antiviral innate immune response (GO:0140374)	12	0.901358498386394	2.15713883406006	9.68504694425879e-07	4.47152344793993e-05	3.81548864701501e-05	70	tags=42%, list=0%, signal=42%	CXCL10/IFIT1/OAS1/DDX58/MX1	D1	CXCL10	IFIT1	OAS1	DDX58	MX1
84	Wnt signaling pathway, planar cell polarity pathway (GO:0060071)	Wnt signaling pathway, planar cell polarity pathway (GO:0060071)	83	0.605297810159343	2.20386559342451	9.73077641520606e-07	4.47152344793993e-05	3.81548864701501e-05	818	tags=24%, list=4%, signal=23%	PSME2/PSME1/PSMB10/PSMB9/PSMB8/PSMB3/PSMA4/PSMB4/PSMA6/PSMA2/PSMA5/PSMD8/PSMB2/PSMA7/PSMD4/AP2S1/RAC1/PSMB1/PSMC5/PSMD3	D1	PSME2	PSME1	PSMB10	PSMB9	PSMB8	PSMB3	PSMA4	PSMB4	PSMA6	PSMA2	PSMA5	PSMD8	PSMB2	PSMA7	PSMD4	AP2S1	RAC1	PSMB1	PSMC5	PSMD3
85	regulation of interleukin-6 production (GO:0032675)	regulation of interleukin-6 production (GO:0032675)	106	0.561124254564937	2.11188322427604	1.04701162824367e-06	4.75466457061242e-05	4.05708902139249e-05	2046	tags=34%, list=11%, signal=30%	IFIH1/DDX58/AIF1/LGALS9/NOD2/TYROBP/IL1B/TLR7/SCIMP/IL1B/PTPN6/PYCARD/STAT3/LILRB2/LILRB4/CYBA/F2RL1/TMEM106A/CD74/TLR8/BPI/CARD9/ZC3H12A/LILRA5/TLR1/HLA-B/TLR2/LPL/LILRA2/MYD88/TNFAIP3/BCL10/TNF/HSPD1/IL10/IL17RA	D1	IFIH1	DDX58	AIF1	LGALS9	NOD2	TYROBP	IL1B	TLR7	SCIMP	IL1B	PTPN6	PYCARD	STAT3	LILRB2	LILRB4	CYBA	F2RL1	TMEM106A	CD74	TLR8	BPI	CARD9	ZC3H12A	LILRA5	TLR1	HLA-B	TLR2	LPL	LILRA2	MYD88	TNFAIP3	BCL10	TNF	HSPD1	IL10	IL17RA
86	positive regulation of DNA-binding transcription factor activity (GO:0051091)	positive regulation of DNA-binding transcription factor activity (GO:0051091)	238	0.451050248826989	1.89907491148877	1.27926241000009e-06	5.74180570069808e-05	4.89940279178737e-05	1894	tags=24%, list=10%, signal=22%	TRIM22/DDX58/TRIM21/AIM2/LGALS9/STK3/S100A12/CARD16/EIF2AK2/RIPK2/NOD2/TRIM5/RBCK1/IL1B/IL1B/ANXA3/CD36/PRKD2/S100A8/PYCARD/PSMA6/HDAC4/STAT3/NLRC4/RNF31/NFAM1/TRIM38/S100A9/CD40/NOD1/NFKB2/FLOT1/CARD9/PPRC1/NFKBIA/PRDX3/PARK7/CAMK1D/CHUK/BUD31/TRIM27/TRIM26/TRIM25/TLR2/MYD88/IL1RAP/HSPA1B/HSPA1A/LAMTOR5/BCL10/NLRP3/TNF/LTF/UBA52/BTK/RIPK1/NFKB1	D1	TRIM22	DDX58	TRIM21	AIM2	LGALS9	STK3	S100A12	CARD16	EIF2AK2	RIPK2	NOD2	TRIM5	RBCK1	IL1B	IL1B	ANXA3	CD36	PRKD2	S100A8	PYCARD	PSMA6	HDAC4	STAT3	NLRC4	RNF31	NFAM1	TRIM38	S100A9	CD40	NOD1	NFKB2	FLOT1	CARD9	PPRC1	NFKBIA	PRDX3	PARK7
87	ubiquitin-dependent protein catabolic process (GO:0006511)	ubiquitin-dependent protein catabolic process (GO:0006511)	343	0.41387363269037	1.81443282178251	1.34329507173429e-06	5.95990686999352e-05	5.08550548028626e-05	2187	tags=20%, list=12%, signal=18%	UBE2L6/PSME2/PSME1/PML/PSMB10/PSMB9/PSMB8/DTX3L/RNF213/NUB1/PSMB3/PSMA4/PSMB4/RBCK1/RNF19B/RNF114/PSMA6/PSMA2/PSMA5/PSMD8/TOPORS/PSMB2/PSMA7/PSMD4/PELI1/VPS37C/SHARPIN/ADRM1/RNF144B/COP1/VPS28/NTAN1/PSMB1/PSMC5/PSMD3/UBE2A/RNF149/UBE2D1/UBXN11/RNF13/ELOC/PSMA3/TRIM25/SQSTM1/RNF167/UBL7/UBQLN2/NFE2L2/RNF185/UBAP1/OS9/PSMD13/RNF130/TNFAIP3/UCHL1/PSMB6/NSFL1C/UBE2W/ANAPC11/DCAF11/DTL/PPP1R11/PSMB7/T…	D1	UBE2L6	PSME2	PSME1	PML	PSMB10	PSMB9	PSMB8	DTX3L	RNF213	NUB1	PSMB3	PSMA4	PSMB4	RBCK1	RNF19B	RNF114	PSMA6	PSMA2	PSMA5	PSMD8	TOPORS	PSMB2	PSMA7	PSMD4	PELI1	VPS37C	SHARPIN	ADRM1	RNF144B	COP1	VPS28	NTAN1	PSMB1	PSMC5	PSMD3	UBE2A	RNF149
88	positive regulation of defense response to virus by host (GO:0002230)	positive regulation of defense response to virus by host (GO:0002230)	27	0.792053119318349	2.30357592890303	1.47225214279953e-06	6.45783326273432e-05	5.5103791325595e-05	1053	tags=48%, list=6%, signal=45%	PARP9/STAT1/DDX58/DTX3L/AIM2/APOBEC3G/LILRB1/IL12RB1/PQBP1/APOBEC3F/CGAS/HSP90AA1/ZC3H12A	D1	PARP9	STAT1	DDX58	DTX3L	AIM2	APOBEC3G	LILRB1	IL12RB1	PQBP1	APOBEC3F	CGAS	HSP90AA1	ZC3H12A
89	positive regulation of chemokine production (GO:0032722)	positive regulation of chemokine production (GO:0032722)	52	0.669971060674329	2.25152333919044	1.61889842247784e-06	7.02128978737578e-05	5.99116873321484e-05	1760	tags=32%, list=9%, signal=29%	OAS3/OAS1/AIF1/LGALS9/FFAR2/EIF2AK2/IL1B/TLR7/IL1B/PYCARD/F2RL1/CD74/TLR2/LPL/C5/CHIA/TNF	D1	OAS3	OAS1	AIF1	LGALS9	FFAR2	EIF2AK2	IL1B	TLR7	IL1B	PYCARD	F2RL1	CD74	TLR2	LPL	C5	CHIA	TNF
90	regulation of type I interferon-mediated signaling pathway (GO:0060338)	regulation of type I interferon-mediated signaling pathway (GO:0060338)	26	0.793466239714774	2.27184797680258	1.64652614324928e-06	7.06176768104691e-05	6.02570795582105e-05	784	tags=38%, list=4%, signal=37%	OAS3/OAS1/STAT2/ZBP1/NLRC5/PTPN6/RNASEL/ISG15/USP18/SAMHD1	D1	OAS3	OAS1	STAT2	ZBP1	NLRC5	PTPN6	RNASEL	ISG15	USP18	SAMHD1
91	positive regulation of NF-kappaB transcription factor activity (GO:0051092)	positive regulation of NF-kappaB transcription factor activity (GO:0051092)	149	0.511630874798721	2.03258593068174	1.72834613169008e-06	7.33122644870735e-05	6.25563336733169e-05	1894	tags=31%, list=10%, signal=28%	TRIM22/TRIM21/AIM2/LGALS9/S100A12/CARD16/EIF2AK2/RIPK2/NOD2/TRIM5/RBCK1/IL1B/IL1B/CD36/PRKD2/S100A8/PYCARD/PSMA6/STAT3/NLRC4/RNF31/TRIM38/S100A9/CD40/NOD1/NFKB2/FLOT1/CARD9/NFKBIA/PRDX3/CHUK/TRIM27/TRIM25/TLR2/MYD88/IL1RAP/HSPA1B/HSPA1A/LAMTOR5/BCL10/NLRP3/TNF/LTF/UBA52/BTK/RIPK1/NFKB1	D1	TRIM22	TRIM21	AIM2	LGALS9	S100A12	CARD16	EIF2AK2	RIPK2	NOD2	TRIM5	RBCK1	IL1B	IL1B	CD36	PRKD2	S100A8	PYCARD	PSMA6	STAT3	NLRC4	RNF31	TRIM38	S100A9	CD40	NOD1	NFKB2	FLOT1	CARD9	NFKBIA	PRDX3	CHUK	TRIM27	TRIM25	TLR2	MYD88	IL1RAP	HSPA1B
92	regulation of T cell proliferation (GO:0042129)	regulation of T cell proliferation (GO:0042129)	73	0.614123187220722	2.17524891894382	1.78663142854026e-06	7.4960840371363e-05	6.39630405023166e-05	1200	tags=28%, list=6%, signal=27%	CD274/PDCD1LG2/IDO1/AIF1/HLA-DPA1/HLA-DMB/HLA-DRB1/IL1B/LILRB1/CLC/IL1B/IL15/HLA-DPB1/HLA-G/CD46/LILRB2/LILRB4/VSIG4/CEBPB/CD86/IL27	D1	CD274	PDCD1LG2	IDO1	AIF1	HLA-DPA1	HLA-DMB	HLA-DRB1	IL1B	LILRB1	CLC	IL1B	IL15	HLA-DPB1	HLA-G	CD46	LILRB2	LILRB4	VSIG4	CEBPB	CD86	IL27
93	regulation of primary metabolic process (GO:0080090)	regulation of primary metabolic process (GO:0080090)	128	0.522643828894628	2.02671554030177	1.88718284473337e-06	7.83282342007615e-05	6.68363907319833e-05	2150	tags=29%, list=12%, signal=26%	PSME2/PSME1/PSMB10/PSMB9/PSMB8/PSMB3/LACTB/PSMA4/PSMB4/PSMA6/PSMA2/PSMA5/PSMD8/PSMB2/PSMA7/PSMD4/HELZ2/SMARCD3/PSMB1/PSMC5/PSMD3/SQLE/OAZ2/PSMA3/FDPS/PMVK/RXRA/DHCR7/PSMD13/PSMB6/PSAP/GPS2/LDLR/HNF4A/PSMB7/SREBF1/PSMA1	D1	PSME2	PSME1	PSMB10	PSMB9	PSMB8	PSMB3	LACTB	PSMA4	PSMB4	PSMA6	PSMA2	PSMA5	PSMD8	PSMB2	PSMA7	PSMD4	HELZ2	SMARCD3	PSMB1	PSMC5	PSMD3	SQLE	OAZ2	PSMA3	FDPS	PMVK	RXRA	DHCR7	PSMD13	PSMB6	PSAP	GPS2	LDLR	HNF4A	PSMB7	SREBF1	PSMA1
94	negative regulation of mitotic cell cycle phase transition (GO:1901991)	negative regulation of mitotic cell cycle phase transition (GO:1901991)	89	0.589369314702498	2.15747824615987	1.91084198403053e-06	7.84664899825303e-05	6.69543624639589e-05	3194	tags=43%, list=17%, signal=36%	PSME2/PSME1/PSMB10/PSMB9/PSMB8/PSMB3/PSMA4/PSMB4/PSMA6/PSMA2/CUL1/PSMA5/PSMD8/PSMB2/PSMA7/PSMD4/PSMB1/PSMC5/PSMD3/CDK4/E2F7/CDKN1A/PSMA3/PSMD13/PSMB6/CCL2/PKD2/PSMB7/PSMA1/KLF4/GFI1B/RB1/PSMC4/PSMD14/CDK2AP2/SLFN11/PSMC2/PSMD7	D1	PSME2	PSME1	PSMB10	PSMB9	PSMB8	PSMB3	PSMA4	PSMB4	PSMA6	PSMA2	CUL1	PSMA5	PSMD8	PSMB2	PSMA7	PSMD4	PSMB1	PSMC5	PSMD3	CDK4	E2F7	CDKN1A	PSMA3	PSMD13	PSMB6	CCL2	PKD2	PSMB7	PSMA1	KLF4	GFI1B	RB1	PSMC4	PSMD14	CDK2AP2	SLFN11	PSMC2
95	positive regulation of defense response (GO:0031349)	positive regulation of defense response (GO:0031349)	95	0.586140644485475	2.17584372124177	1.94352300854764e-06	7.89684085578302e-05	6.73826425899784e-05	2046	tags=35%, list=11%, signal=31%	GBP5/PLSCR1/ZBP1/S100A12/PLA2G7/IFI35/NMI/IL1B/TLR7/FPR2/IL1B/S100A8/IL15/TASL/CCR2/NINJ1/IFNK/S100A9/CYBA/TLR8/NFKBIA/FPR2/AKIRIN2/LILRA5/GRN/TLR2/LPL/TNFRSF1A/CCL3/TNF/RIPK1/GPSM3/SLC15A4/IL17RA	D1	GBP5	PLSCR1	ZBP1	S100A12	PLA2G7	IFI35	NMI	IL1B	TLR7	FPR2	IL1B	S100A8	IL15	TASL	CCR2	NINJ1	IFNK	S100A9	CYBA	TLR8	NFKBIA	FPR2	AKIRIN2	LILRA5	GRN	TLR2	LPL	TNFRSF1A	CCL3	TNF	RIPK1	GPSM3	SLC15A4	IL17RA
96	positive regulation of tumor necrosis factor production (GO:0032760)	positive regulation of tumor necrosis factor production (GO:0032760)	74	0.621720389719927	2.20846857776358	2.11058654515274e-06	8.48631673363498e-05	7.24125581116549e-05	1826	tags=32%, list=10%, signal=29%	OAS3/OAS1/IFIH1/DDX58/LGALS9/OAS2/NOD2/JAK2/TYROBP/PYCARD/STAT3/CCR2/CYBA/TMEM106A/LY96/LILRA5/TLR1/HLA-E/TLR2/LPL/LILRA2/CD14/CCL3/RIPK1	D1	OAS3	OAS1	IFIH1	DDX58	LGALS9	OAS2	NOD2	JAK2	TYROBP	PYCARD	STAT3	CCR2	CYBA	TMEM106A	LY96	LILRA5	TLR1	HLA-E	TLR2	LPL	LILRA2	CD14	CCL3	RIPK1
97	antigen processing and presentation of endogenous peptide antigen (GO:0002483)	antigen processing and presentation of endogenous peptide antigen (GO:0002483)	14	0.873890608133365	2.14838108622924	2.37738939895619e-06	9.46053925770194e-05	8.07254631506664e-05	1704	tags=79%, list=9%, signal=71%	TAP2/TAP1/HLA-DRB1/ERAP2/HLA-DRA/HLA-G/HLA-F/HLA-A/HLA-E/B2M/AZGP1	D1	TAP2	TAP1	HLA-DRB1	ERAP2	HLA-DRA	HLA-G	HLA-F	HLA-A	HLA-E	B2M	AZGP1
98	antigen processing and presentation of exogenous peptide antigen via MHC class II (GO:0019886)	antigen processing and presentation of exogenous peptide antigen via MHC class II (GO:0019886)	93	0.576405578913544	2.13320728174412	2.4683038780461e-06	9.72209486658975e-05	8.29572807132788e-05	2143	tags=30%, list=12%, signal=26%	HLA-DMA/FCER1G/HLA-DPA1/HLA-DMB/HLA-DRB1/HLA-DQB1/HLA-DRA/FCGR2B/HLA-DQA1/RILP/HLA-DRB5/HLA-DPB1/DCTN3/SEC13/AP2S1/SEC24D/HLA-DQA2/CD74/ACTR1A/CAPZA2/DYNLL1/AP1S3/CTSS/CLTA/CTSL/SEC24A/LAG3/DCTN2	D1	HLA-DMA	FCER1G	HLA-DPA1	HLA-DMB	HLA-DRB1	HLA-DQB1	HLA-DRA	FCGR2B	HLA-DQA1	RILP	HLA-DRB5	HLA-DPB1	DCTN3	SEC13	AP2S1	SEC24D	HLA-DQA2	CD74	ACTR1A	CAPZA2	DYNLL1	AP1S3	CTSS	CLTA	CTSL	SEC24A	LAG3	DCTN2
99	negative regulation of nucleic acid-templated transcription (GO:1903507)	negative regulation of nucleic acid-templated transcription (GO:1903507)	449	-0.31457515221193	-1.56337096172777	3.53027750827501e-06	0.000137645163453955	0.000117450699876582	3392	tags=27%, list=18%, signal=22%	PSPC1/POU2F1/BTRC/RCOR3/RBM15B/SMAD4/SP3/CDK5R1/BCL7A/PPARD/CENPF/LDB1/RSF1/MBTD1/CBY1/RUNX1T1/SAMD1/HAND1/GLI3/SOX9/SUV39H2/ZNF350/BTAF1/CRY2/PROX1/ELF3/FOXK2/DKK3/MAEL/PRDM11/AHR/BMP4/KMT5A/NR1D1/HINFP/COPS2/RELA/IFNL1/TBX21/PATZ1/NR0B1/SFMBT2/NKRF/KDM8/BCLAF1/CCAR2/SMURF2/SUV39H1/TLE1/EZH2/EPC1/THAP7/HMGA2/EIF4A2/CIART/RIOX1/ZBTB4/ZHX2/GFI1/IKZF1/TBX2/TMPRSS6/ZC3H8/TFAP4/PLCB1/TLE5/MECP2/NCOR1…	D1	PSPC1	POU2F1	BTRC	RCOR3	RBM15B	SMAD4	SP3	CDK5R1	BCL7A	PPARD	CENPF	LDB1	RSF1	MBTD1	CBY1	RUNX1T1	SAMD1	HAND1	GLI3	SOX9	SUV39H2	ZNF350	BTAF1	CRY2	PROX1	ELF3	FOXK2	DKK3	MAEL	PRDM11	AHR	BMP4	KMT5A	NR1D1	HINFP	COPS2	RELA
100	regulation of defense response to virus by host (GO:0050691)	regulation of defense response to virus by host (GO:0050691)	35	0.726381799402019	2.24572722908318	4.3182869070016e-06	0.000166685874610262	0.000142230734021137	1053	tags=40%, list=6%, signal=38%	PARP9/STAT1/DDX58/DTX3L/AIM2/MICB/APOBEC3G/LILRB1/IL12RB1/PQBP1/APOBEC3F/CGAS/HSP90AA1/ZC3H12A	D1	PARP9	STAT1	DDX58	DTX3L	AIM2	MICB	APOBEC3G	LILRB1	IL12RB1	PQBP1	APOBEC3F	CGAS	HSP90AA1	ZC3H12A
101	mitochondrial ATP synthesis coupled electron transport (GO:0042775)	mitochondrial ATP synthesis coupled electron transport (GO:0042775)	68	0.613564757603282	2.15171643169192	4.43978230122389e-06	0.000169678808739844	0.000144784563007082	3489	tags=54%, list=19%, signal=44%	COX8A/UQCRC1/NDUFA9/NDUFA12/COX5B/NDUFB6/COX6B1/COX6A1/NDUFA11/COX4I1/CYC1/NDUFB11/UQCR10/NDUFA2/COX5A/NDUFS8/UQCRFS1/NDUFA13/COA6/NDUFS6/NDUFA3/NDUFB4/UQCR11/COX7B/NDUFB1/CYCS/NDUFA8/NDUFS7/NDUFAB1/SDHAF2/SDHA/NDUFA6/NDUFB3/NDUFB2/COX6C/NDUFA4/NDUFS2	D1	COX8A	UQCRC1	NDUFA9	NDUFA12	COX5B	NDUFB6	COX6B1	COX6A1	NDUFA11	COX4I1	CYC1	NDUFB11	UQCR10	NDUFA2	COX5A	NDUFS8	UQCRFS1	NDUFA13	COA6	NDUFS6	NDUFA3	NDUFB4	UQCR11	COX7B	NDUFB1	CYCS	NDUFA8	NDUFS7	NDUFAB1	SDHAF2	SDHA	NDUFA6	NDUFB3	NDUFB2	COX6C	NDUFA4	NDUFS2
102	negative regulation of T cell proliferation (GO:0042130)	negative regulation of T cell proliferation (GO:0042130)	33	0.737582335044064	2.24477949587473	4.68953317714689e-06	0.000176410514677984	0.000150528633877123	1164	tags=39%, list=6%, signal=37%	CD274/PDCD1LG2/LGALS9/HLA-DRB1/TNFRSF14/LILRB1/BTN2A2/HLA-G/LILRB2/LILRB4/VSIG4/CEBPB/CD86	D1	CD274	PDCD1LG2	LGALS9	HLA-DRB1	TNFRSF14	LILRB1	BTN2A2	HLA-G	LILRB2	LILRB4	VSIG4	CEBPB	CD86
103	regulation of defense response (GO:0031347)	regulation of defense response (GO:0031347)	79	0.593230493413592	2.13618120065571	4.71962602788403e-06	0.000176410514677984	0.000150528633877123	1890	tags=34%, list=10%, signal=31%	HERC5/CASP5/ZBP1/CASP1/IRF1/NOD2/PIK3AP1/FCGR2B/JAK2/CASP4/PSMA6/PTGS2/CCR2/USP18/FGR/HCK/SAMHD1/XCL1/PARK7/IL20/ALOX5/GRN/MYD88/MGLL/SBNO2/DHX58/ALOX15	D1	HERC5	CASP5	ZBP1	CASP1	IRF1	NOD2	PIK3AP1	FCGR2B	JAK2	CASP4	PSMA6	PTGS2	CCR2	USP18	FGR	HCK	SAMHD1	XCL1	PARK7	IL20	ALOX5	GRN	MYD88	MGLL	SBNO2	DHX58	ALOX15
104	cellular response to lipid (GO:0071396)	cellular response to lipid (GO:0071396)	211	0.454218878833065	1.88072497410619	4.75302941101304e-06	0.000176410514677984	0.000150528633877123	3664	tags=32%, list=20%, signal=26%	CD274/PDCD1LG2/CXCL10/CARD17/CASP1/GPBAR1/CARD16/FFAR2/PDE4B/NOD2/IL1B/LILRB1/IL1B/GSTP1/MGST1/PYCARD/CXCL9/LILRB2/CD68/CHMP5/LY96/ACOD1/DEFA4/PID1/ZC3H12A/CD86/NDUFA13/LPL/MYD88/TNFAIP3/HTRA2/CD14/PDK3/BCL10/SBNO2/NLRP3/CCL2/NFKB1/ATP1A2/IL10/TWF2/FES/LYN/SSTR1/ADCY2/UBE2L3/WNT10B/IL1A/WNT5A/STRA8/AXL/PTK2B/IL1F10/FZD4/RHOA/PLAA/SNW1/TICAM1/ADCY8/CXCL2/CRHBP/TESC/SETX/PAF1/ADTRP/ADAM15/CTSG/WNT2	D1	CD274	PDCD1LG2	CXCL10	CARD17	CASP1	GPBAR1	CARD16	FFAR2	PDE4B	NOD2	IL1B	LILRB1	IL1B	GSTP1	MGST1	PYCARD	CXCL9	LILRB2	CD68	CHMP5	LY96	ACOD1	DEFA4	PID1	ZC3H12A	CD86	NDUFA13	LPL	MYD88	TNFAIP3	HTRA2	CD14	PDK3	BCL10	SBNO2	NLRP3	CCL2
105	antigen processing and presentation of peptide antigen via MHC class II (GO:0002495)	antigen processing and presentation of peptide antigen via MHC class II (GO:0002495)	95	0.575985852293154	2.13814757947093	4.82217377728746e-06	0.000177272293145996	0.000151263977434912	2143	tags=30%, list=12%, signal=27%	HLA-DMA/FCER1G/HLA-DPA1/HLA-DMB/HLA-DRB1/HLA-DQB1/HLA-DRA/FCGR2B/HLA-DQA1/RILP/HLA-DRB5/HLA-DPB1/DCTN3/SEC13/AP2S1/SEC24D/HLA-DQA2/CD74/ACTR1A/CAPZA2/DYNLL1/AP1S3/MARCHF1/CTSS/CLTA/CTSL/SEC24A/LAG3/DCTN2	D1	HLA-DMA	FCER1G	HLA-DPA1	HLA-DMB	HLA-DRB1	HLA-DQB1	HLA-DRA	FCGR2B	HLA-DQA1	RILP	HLA-DRB5	HLA-DPB1	DCTN3	SEC13	AP2S1	SEC24D	HLA-DQA2	CD74	ACTR1A	CAPZA2	DYNLL1	AP1S3	MARCHF1	CTSS	CLTA	CTSL	SEC24A	LAG3	DCTN2
106	pattern recognition receptor signaling pathway (GO:0002221)	pattern recognition receptor signaling pathway (GO:0002221)	60	0.635036695336707	2.18730716755479	5.10361233947459e-06	0.00018584852481483	0.000158581956407309	1869	tags=38%, list=10%, signal=35%	TIFA/FFAR2/NOD2/TLR7/CD36/CLEC4E/S100A8/UNC93B1/ALPK1/FCN1/S100A9/TLR8/LY96/NOD1/MAPKAPK3/TLR1/TLR2/MYD88/CD14/BCL10/CTSS/UBA52/CTSL	D1	TIFA	FFAR2	NOD2	TLR7	CD36	CLEC4E	S100A8	UNC93B1	ALPK1	FCN1	S100A9	TLR8	LY96	NOD1	MAPKAPK3	TLR1	TLR2	MYD88	CD14	BCL10	CTSS	UBA52	CTSL
107	DNA-dependent DNA replication (GO:0006261)	DNA-dependent DNA replication (GO:0006261)	127	0.512517799992792	1.98780420957539	6.48729738376689e-06	0.000234027737395703	0.000199692607120577	2150	tags=25%, list=12%, signal=22%	PSME2/PSME1/PSMB10/PSMB9/PSMB8/POLB/PSMB3/PSMA4/PSMB4/BAZ1A/PSMA6/PSMA2/PSMA5/PSMD8/PSMB2/PSMA7/PSMD4/PSMB1/PSMC5/PSMD3/PSMA3/POLE4/POLA2/PSMD13/DDX21/POLD3/CDC6/PSMB6/UBA52/TWNK/PSMB7/PSMA1	D1	PSME2	PSME1	PSMB10	PSMB9	PSMB8	POLB	PSMB3	PSMA4	PSMB4	BAZ1A	PSMA6	PSMA2	PSMA5	PSMD8	PSMB2	PSMA7	PSMD4	PSMB1	PSMC5	PSMD3	PSMA3	POLE4	POLA2	PSMD13	DDX21	POLD3	CDC6	PSMB6	UBA52	TWNK	PSMB7	PSMA1
108	regulation of response to external stimulus (GO:0032101)	regulation of response to external stimulus (GO:0032101)	124	0.50419606141779	1.95153870550704	7.12019112182466e-06	0.000252693934059073	0.000215620212618173	3249	tags=37%, list=17%, signal=31%	HERC5/CASP5/ZBP1/CASP1/IRF1/NOD2/PIK3AP1/FCGR2B/JAK2/TRIM5/CD36/CASP4/PSMA6/PTGS2/CCR2/F2RL1/USP18/FGR/HCK/SAMHD1/XCL1/PARK7/IL20/ALOX5/GRN/MYD88/MGLL/SBNO2/DHX58/ALOX15/CAV1/PDE6G/P2RY12/ZMPSTE24/P2RX4/STK24/WNT5A/LRP8/RNF135/PDE6A/BIRC2/BCL6/CXCR4/PPEF1/GNAT1/CMA1	D1	HERC5	CASP5	ZBP1	CASP1	IRF1	NOD2	PIK3AP1	FCGR2B	JAK2	TRIM5	CD36	CASP4	PSMA6	PTGS2	CCR2	F2RL1	USP18	FGR	HCK	SAMHD1	XCL1	PARK7	IL20	ALOX5	GRN	MYD88	MGLL	SBNO2	DHX58	ALOX15	CAV1	PDE6G	P2RY12	ZMPSTE24	P2RX4	STK24	WNT5A
109	positive regulation of interferon-alpha production (GO:0032727)	positive regulation of interferon-alpha production (GO:0032727)	20	0.814411458813238	2.20587845106265	7.13565772342978e-06	0.000252693934059073	0.000215620212618173	1035	tags=45%, list=6%, signal=43%	IFIH1/STAT1/DDX58/IRF7/RIPK2/TLR7/TBK1/TLR8/CHUK	D1	IFIH1	STAT1	DDX58	IRF7	RIPK2	TLR7	TBK1	TLR8	CHUK
110	aerobic electron transport chain (GO:0019646)	aerobic electron transport chain (GO:0019646)	67	0.609332865871439	2.13349489831579	7.36726399986905e-06	0.000258523991268132	0.000220594919192251	3489	tags=54%, list=19%, signal=44%	COX8A/UQCRC1/NDUFA9/NDUFA12/COX5B/NDUFB6/COX6B1/COX6A1/NDUFA11/COX4I1/CYC1/NDUFB11/UQCR10/NDUFA2/COX5A/NDUFS8/UQCRFS1/NDUFA13/NDUFS6/NDUFA3/NDUFB4/UQCR11/COX7B/NDUFB1/CYCS/NDUFA8/NDUFS7/NDUFAB1/SDHAF2/SDHA/NDUFA6/NDUFB3/NDUFB2/COX6C/NDUFA4/NDUFS2	D1	COX8A	UQCRC1	NDUFA9	NDUFA12	COX5B	NDUFB6	COX6B1	COX6A1	NDUFA11	COX4I1	CYC1	NDUFB11	UQCR10	NDUFA2	COX5A	NDUFS8	UQCRFS1	NDUFA13	NDUFS6	NDUFA3	NDUFB4	UQCR11	COX7B	NDUFB1	CYCS	NDUFA8	NDUFS7	NDUFAB1	SDHAF2	SDHA	NDUFA6	NDUFB3	NDUFB2	COX6C	NDUFA4	NDUFS2
111	cellular response to exogenous dsRNA (GO:0071360)	cellular response to exogenous dsRNA (GO:0071360)	15	0.849004113000092	2.12037061101397	7.54079579930216e-06	0.0002622294755433	0.00022375675728797	789	tags=47%, list=4%, signal=45%	IFIT1/IFIH1/DDX58/RALB/PQBP1/CGAS/FLOT1	D1	IFIT1	IFIH1	DDX58	RALB	PQBP1	CGAS	FLOT1
112	regulation of mitotic cell cycle (GO:0007346)	regulation of mitotic cell cycle (GO:0007346)	167	0.471571142570873	1.89232352940179	9.45009553555318e-06	0.000325690792564601	0.000277907414762649	2453	tags=25%, list=13%, signal=22%	PSME2/PSME1/PSMB10/PSMB9/PSMB8/PSMB3/PSMA4/PSMB4/DUSP3/PSMA6/PSMA2/CUL1/PSMA5/PSMD8/PSMB2/PIM2/PSMA7/PSMD4/EIF4EBP1/TGFB1/PSMB1/PSMC5/PSMD3/PRMT5/UBE2D1/FBXO43/PSMA3/PSMD13/PSMB6/ANAPC11/RCC1/CDKN1C/IL10/PSMB7/PSMA1/CKS2/ASAH2/CDC26/PIM3/CAV2/BTG4/CDK5RAP3	D1	PSME2	PSME1	PSMB10	PSMB9	PSMB8	PSMB3	PSMA4	PSMB4	DUSP3	PSMA6	PSMA2	CUL1	PSMA5	PSMD8	PSMB2	PIM2	PSMA7	PSMD4	EIF4EBP1	TGFB1	PSMB1	PSMC5	PSMD3	PRMT5	UBE2D1	FBXO43	PSMA3	PSMD13	PSMB6	ANAPC11	RCC1	CDKN1C	IL10	PSMB7	PSMA1	CKS2	ASAH2
113	regulation of interferon-gamma production (GO:0032649)	regulation of interferon-gamma production (GO:0032649)	80	0.579571988008809	2.08931405495007	1.02248574196098e-05	0.000349273890616759	0.000298030543697802	1200	tags=32%, list=6%, signal=30%	CD274/PDCD1LG2/LGALS9/HLA-DPA1/HLA-DRB1/PDE4B/IL1B/TLR7/LILRB1/IL1B/PYCARD/IL12RB1/HLA-DPB1/BTN3A1/LILRB4/CCR2/ISG15/F2RL1/TLR8/HLA-A/XCL1/VSIR/RARA/ZC3H12A/TRIM27/IL27	D1	CD274	PDCD1LG2	LGALS9	HLA-DPA1	HLA-DRB1	PDE4B	IL1B	TLR7	LILRB1	IL1B	PYCARD	IL12RB1	HLA-DPB1	BTN3A1	LILRB4	CCR2	ISG15	F2RL1	TLR8	HLA-A	XCL1	VSIR	RARA	ZC3H12A	TRIM27	IL27
114	cellular response to hypoxia (GO:0071456)	cellular response to hypoxia (GO:0071456)	126	0.50974527141175	1.97702958255102	1.19422262352924e-05	0.000404359590072181	0.000345034403418559	2150	tags=25%, list=12%, signal=23%	PSME2/PSME1/PSMB10/PSMB9/PSMB8/PSMB3/CARD16/PSMA4/PSMB4/PSMA6/PSMA2/PTGS2/PSMA5/PSMD8/PSMB2/PSMA7/PSMD4/PGK1/PSMB1/PSMC5/PSMD3/ELOC/EGLN1/BACH1/PSMA3/TIGAR/PSMD13/PSMB6/UBA52/EPO/PSMB7/PSMA1	D1	PSME2	PSME1	PSMB10	PSMB9	PSMB8	PSMB3	CARD16	PSMA4	PSMB4	PSMA6	PSMA2	PTGS2	PSMA5	PSMD8	PSMB2	PSMA7	PSMD4	PGK1	PSMB1	PSMC5	PSMD3	ELOC	EGLN1	BACH1	PSMA3	TIGAR	PSMD13	PSMB6	UBA52	EPO	PSMB7	PSMA1
115	positive regulation of innate immune response (GO:0045089)	positive regulation of innate immune response (GO:0045089)	35	0.707667198968329	2.18786800434772	1.36468611642202e-05	0.000458059861686001	0.000390856096868148	1294	tags=36%, list=7%, signal=34%	GBP5/PLSCR1/ZBP1/IFI35/NMI/NLRC5/FPR2/TASL/IFNK/TLR8/FPR2/AKIRIN2/HLA-E	D1	GBP5	PLSCR1	ZBP1	IFI35	NMI	NLRC5	FPR2	TASL	IFNK	TLR8	FPR2	AKIRIN2	HLA-E
116	defense response to Gram-positive bacterium (GO:0050830)	defense response to Gram-positive bacterium (GO:0050830)	60	0.621484932252992	2.14062975703082	1.39301929411024e-05	0.000463539178902201	0.000395531521893915	2027	tags=30%, list=11%, signal=27%	GBP4/GBP6/GBP2/RNASE2/TNFRSF14/MR1/GSDMD/GBP7/FGR/HLA-A/DEFA4/PGLYRP1/HLA-E/TLR2/MYD88/RNASE3/CAMP/PPP1R11	D1	GBP4	GBP6	GBP2	RNASE2	TNFRSF14	MR1	GSDMD	GBP7	FGR	HLA-A	DEFA4	PGLYRP1	HLA-E	TLR2	MYD88	RNASE3	CAMP	PPP1R11
117	interleukin-27-mediated signaling pathway (GO:0070106)	interleukin-27-mediated signaling pathway (GO:0070106)	15	0.839297009923309	2.09612731729262	1.4137196241157e-05	0.000466406645221077	0.000397978290945392	415	tags=44%, list=2%, signal=43%	OAS1/STAT1/OASL/MX1/OAS2/JAK2/STAT3	D1	OAS1	STAT1	OASL	MX1	OAS2	JAK2	STAT3
118	MAPK cascade (GO:0000165)	MAPK cascade (GO:0000165)	293	0.404997055501614	1.74584280059933	1.4331059774419e-05	0.000468795684146249	0.000400016824568752	2150	tags=22%, list=12%, signal=19%	PSME2/PSME1/PSMB10/PSMB9/PSMB8/LGALS9/PSMB3/KARS1/PSMA4/PSMB4/JAK2/DUSP5/IL1B/PAK1/DUSP6/IL1B/PSMA6/PSMA2/CUL1/PSMA5/PSMD8/KARS1/CTSH/PSMB2/IL3RA/LRRK2/PSMA7/PSMD4/IL31RA/MAP3K8/TGFB1/PSMB1/PSMC5/PSMD3/CSF2RB/CHUK/YWHAE/PSMA3/LAMTOR2/NRG4/PSMD13/RASAL2/GRB2/JAK3/IL5RA/SPTBN4/PSMB6/CCL3/SHC1/MAP3K3/TNF/GDNF/UBA52/CCL2/FGF19/NFKB1/PEA15/GRIN1/FLT3/RASGRP4/PSMB7/DLG4/IL2RG/PSMA1	D1	PSME2	PSME1	PSMB10	PSMB9	PSMB8	LGALS9	PSMB3	KARS1	PSMA4	PSMB4	JAK2	DUSP5	IL1B	PAK1	DUSP6	IL1B	PSMA6	PSMA2	CUL1	PSMA5	PSMD8	KARS1	CTSH	PSMB2	IL3RA	LRRK2	PSMA7	PSMD4	IL31RA	MAP3K8	TGFB1	PSMB1	PSMC5	PSMD3	CSF2RB	CHUK	YWHAE
119	negative regulation of type I interferon production (GO:0032480)	negative regulation of type I interferon production (GO:0032480)	43	0.662528804436073	2.12014439913128	1.4609143521425e-05	0.000473876420106728	0.000404352145763281	1986	tags=40%, list=11%, signal=35%	UBE2L6/IFIH1/HERC5/DDX58/NLRC5/LILRB1/PYCARD/TBK1/ISG15/UBA7/RELB/ACOD1/TRIM25/TNFAIP3/LILRA4/DHX58/IL10	D1	UBE2L6	IFIH1	HERC5	DDX58	NLRC5	LILRB1	PYCARD	TBK1	ISG15	UBA7	RELB	ACOD1	TRIM25	TNFAIP3	LILRA4	DHX58	IL10
120	blood circulation (GO:0008015)	blood circulation (GO:0008015)	50	0.65416937795329	2.18079009920149	1.60908200511568e-05	0.000517588044978878	0.000441650666140962	1648	tags=22%, list=9%, signal=20%	SERPING1/CXCL10/STAT1/MYOF/C3AR1/SCPEP1/ITGB1BP1/GPX1/MYL2/GUCY1B1/LPA	D1	SERPING1	CXCL10	STAT1	MYOF	C3AR1	SCPEP1	ITGB1BP1	GPX1	MYL2	GUCY1B1	LPA
121	toll-like receptor signaling pathway (GO:0002224)	toll-like receptor signaling pathway (GO:0002224)	87	0.560982815998859	2.04904744893203	1.77429727371288e-05	0.000563709411296064	0.000481005385313713	3170	tags=43%, list=17%, signal=36%	OAS1/LGALS9/RIPK2/NMI/PIK3AP1/TLR7/SCIMP/CD36/S100A8/UNC93B1/S100A9/EPG5/TLR8/LY96/MAPKAPK3/UBE2D1/CHUK/TLR1/TLR2/MYD88/CD14/TRIL/BCL10/CTSS/UBA52/BTK/RIPK1/HSPD1/CTSL/TLR5/IRAK2/ITGB2/TLR3/IRAK3/BIRC2/UBC/TNIP1/TLR6	D1	OAS1	LGALS9	RIPK2	NMI	PIK3AP1	TLR7	SCIMP	CD36	S100A8	UNC93B1	S100A9	EPG5	TLR8	LY96	MAPKAPK3	UBE2D1	CHUK	TLR1	TLR2	MYD88	CD14	TRIL	BCL10	CTSS	UBA52	BTK	RIPK1	HSPD1	CTSL	TLR5	IRAK2	ITGB2	TLR3	IRAK3	BIRC2	UBC	TNIP1
122	regulation of mRNA stability (GO:0043488)	regulation of mRNA stability (GO:0043488)	137	0.494457911818946	1.93067023252866	1.78167223259378e-05	0.000563709411296064	0.000481005385313713	2214	tags=24%, list=12%, signal=21%	PSME2/PSME1/PSMB10/PSMB9/PSMB8/PSMB3/PSMA4/PSMB4/XRN1/PSMA6/PSMA2/TNFSF13/PSMA5/PSMD8/PSMB2/TENT5A/PSMA7/PSMD4/PRKCD/PSMB1/PSMC5/PSMD3/PSMA3/PSMD13/HSPA1A/PSMB6/GDNF/UBA52/PSMB7/SAMD4A/EXOSC5/PSMA1/FMR1	D1	PSME2	PSME1	PSMB10	PSMB9	PSMB8	PSMB3	PSMA4	PSMB4	XRN1	PSMA6	PSMA2	TNFSF13	PSMA5	PSMD8	PSMB2	TENT5A	PSMA7	PSMD4	PRKCD	PSMB1	PSMC5	PSMD3	PSMA3	PSMD13	HSPA1A	PSMB6	GDNF	UBA52	PSMB7	SAMD4A	EXOSC5	PSMA1	FMR1
123	negative regulation of lymphocyte proliferation (GO:0050672)	negative regulation of lymphocyte proliferation (GO:0050672)	37	0.714667987742557	2.23533373776281	1.97183265793252e-05	0.000611905826221805	0.00052213071454814	1164	tags=41%, list=6%, signal=38%	CD274/PDCD1LG2/HLA-DRB1/LST1/FCGR2B/TYROBP/LILRB1/CD300A/HLA-G/LILRB2/LILRB4/MNDA/VSIG4/CEBPB/CD86	D1	CD274	PDCD1LG2	HLA-DRB1	LST1	FCGR2B	TYROBP	LILRB1	CD300A	HLA-G	LILRB2	LILRB4	MNDA	VSIG4	CEBPB	CD86
124	negative regulation of type I interferon-mediated signaling pathway (GO:0060339)	negative regulation of type I interferon-mediated signaling pathway (GO:0060339)	14	0.845853633494288	2.07945471779241	1.98135770125426e-05	0.000611905826221805	0.00052213071454814	784	tags=50%, list=4%, signal=48%	OAS3/OAS1/STAT2/NLRC5/ISG15/USP18/SAMHD1	D1	OAS3	OAS1	STAT2	NLRC5	ISG15	USP18	SAMHD1
125	regulation of cytokine production involved in immune response (GO:0002718)	regulation of cytokine production involved in immune response (GO:0002718)	23	0.772287597015653	2.14162416659076	1.98156031807579e-05	0.000611905826221805	0.00052213071454814	2621	tags=61%, list=14%, signal=52%	FFAR2/NOD2/TNFRSF14/LILRB1/SCIMP/CLC/CCR2/F2RL1/TRIL/TNF/BTK/IL10/SLC7A5/WNT5A	D1	FFAR2	NOD2	TNFRSF14	LILRB1	SCIMP	CLC	CCR2	F2RL1	TRIL	TNF	BTK	IL10	SLC7A5	WNT5A
126	regulation of immune response (GO:0050776)	regulation of immune response (GO:0050776)	167	0.461026508111807	1.8500099565503	2.086172049268e-05	0.000639097151601148	0.000545332693580581	1483	tags=26%, list=8%, signal=24%	RSAD2/HERC5/PLSCR1/IFITM1/IRF1/IRF7/ICAM1/HLA-DRB1/MICB/HLA-DRA/FCGR2B/CD300C/TYROBP/CD300E/LILRB1/CD33/CD300A/SLAMF7/IL15/NECTIN2/HLA-G/SELL/LILRB2/PILRA/LILRA1/CLEC2B/HLA-F/CD40/FGR/FCGR3B/HLA-A/HLA-C/SAMHD1/OSCAR/HCST/FCGR2C/LAIR1/HLA-B/CD160/MICA/HLA-E/CSK/CD300LF/B2M	D1	RSAD2	HERC5	PLSCR1	IFITM1	IRF1	IRF7	ICAM1	HLA-DRB1	MICB	HLA-DRA	FCGR2B	CD300C	TYROBP	CD300E	LILRB1	CD33	CD300A	SLAMF7	IL15	NECTIN2	HLA-G	SELL	LILRB2	PILRA	LILRA1	CLEC2B	HLA-F	CD40	FGR	FCGR3B	HLA-A	HLA-C	SAMHD1	OSCAR	HCST	FCGR2C	LAIR1
127	positive regulation of immune system process (GO:0002684)	positive regulation of immune system process (GO:0002684)	20	0.794765047632797	2.1526650604667	2.32600430996665e-05	0.000706958790273329	0.000603238084201049	488	tags=33%, list=3%, signal=32%	RSAD2/LGALS9/IL15/MIA3/HLA-G/LILRB2/HCAR2	D1	RSAD2	LGALS9	IL15	MIA3	HLA-G	LILRB2	HCAR2
128	negative regulation of interferon-gamma production (GO:0032689)	negative regulation of interferon-gamma production (GO:0032689)	25	0.779588542287358	2.22171757436129	2.46080153698866e-05	0.000742085463498142	0.00063321118497019	1053	tags=40%, list=6%, signal=38%	CD274/PDCD1LG2/LGALS9/HLA-DRB1/LILRB1/LILRB4/XCL1/VSIR/RARA/ZC3H12A	D1	CD274	PDCD1LG2	LGALS9	HLA-DRB1	LILRB1	LILRB4	XCL1	VSIR	RARA	ZC3H12A
129	regulation of viral life cycle (GO:1903900)	regulation of viral life cycle (GO:1903900)	23	0.769229754394865	2.13314448922754	2.49848313715474e-05	0.000747608132512969	0.000637923601481615	1250	tags=39%, list=7%, signal=37%	LAMP3/TRIM22/TRIM21/TRIM5/NECTIN2/TRIM38/KPNA2/TRIM27/TRIM25	D1	LAMP3	TRIM22	TRIM21	TRIM5	NECTIN2	TRIM38	KPNA2	TRIM27	TRIM25
130	positive regulation of reactive oxygen species metabolic process (GO:2000379)	positive regulation of reactive oxygen species metabolic process (GO:2000379)	48	0.643121028716617	2.1139843073906	2.77695871277602e-05	0.000824543125485802	0.000703571158888758	3170	tags=46%, list=17%, signal=38%	CBR1/TYROBP/FPR2/CD36/GSTP1/CYBA/F2RL1/PRKCD/TGFB1/ACOD1/FPR2/PID1/ZC3H12A/CDKN1A/AKR1C1/GRB2/RIPK1/GRIN1/MMP8/ITGB2/SYK/XDH/TLR6	D1	CBR1	TYROBP	FPR2	CD36	GSTP1	CYBA	F2RL1	PRKCD	TGFB1	ACOD1	FPR2	PID1	ZC3H12A	CDKN1A	AKR1C1	GRB2	RIPK1	GRIN1	MMP8	ITGB2	SYK	XDH	TLR6
131	negative regulation of canonical Wnt signaling pathway (GO:0090090)	negative regulation of canonical Wnt signaling pathway (GO:0090090)	161	0.466312313150886	1.87018619157795	2.82001261284255e-05	0.000830935014165819	0.000709025268427829	2302	tags=20%, list=12%, signal=18%	PSME2/PSME1/PSMB10/PSMB9/PSMB8/KREMEN1/STK3/PSMB3/PSMA4/PSMB4/PSMA6/PSMA2/TCF7L2/PSMA5/PSMD8/PSMB2/PSMA7/PSMD4/PSMB1/PSMC5/PSMD3/TMEM170B/PSMA3/PSMD13/PSMB6/LATS2/DRAXIN/PSMB7/CAV1/PSMA1/SIAH2/DKK4/SDHAF2	D1	PSME2	PSME1	PSMB10	PSMB9	PSMB8	KREMEN1	STK3	PSMB3	PSMA4	PSMB4	PSMA6	PSMA2	TCF7L2	PSMA5	PSMD8	PSMB2	PSMA7	PSMD4	PSMB1	PSMC5	PSMD3	TMEM170B	PSMA3	PSMD13	PSMB6	LATS2	DRAXIN	PSMB7	CAV1	PSMA1	SIAH2	DKK4	SDHAF2
132	proteasomal protein catabolic process (GO:0010498)	proteasomal protein catabolic process (GO:0010498)	202	0.440685184880601	1.81721942365286	2.8519447479609e-05	0.000833977782358263	0.000711621620125172	2195	tags=20%, list=12%, signal=18%	PSME2/PSME1/PML/PSMB10/PSMB9/PSMB8/PSMB3/PSMA4/PSMB4/RBCK1/PSMA6/PSMA2/PSMA5/PSMD8/TOPORS/PSMB2/PSMA7/PSMD4/PELI1/SHARPIN/COP1/PSMB1/PSMC5/PSMD3/UBE2A/UBXN11/PSMA3/NFE2L2/RNF185/DNAJB12/PSMD13/UCHL1/PSMB6/NSFL1C/UBE2W/DCAF11/PSMB7/PSMA1/KCTD5/SIAH2/UBXN6	D1	PSME2	PSME1	PML	PSMB10	PSMB9	PSMB8	PSMB3	PSMA4	PSMB4	RBCK1	PSMA6	PSMA2	PSMA5	PSMD8	TOPORS	PSMB2	PSMA7	PSMD4	PELI1	SHARPIN	COP1	PSMB1	PSMC5	PSMD3	UBE2A	UBXN11	PSMA3	NFE2L2	RNF185	DNAJB12	PSMD13	UCHL1	PSMB6	NSFL1C	UBE2W	DCAF11	PSMB7
133	response to interleukin-1 (GO:0070555)	response to interleukin-1 (GO:0070555)	81	0.554248083631405	2.00739305505745	3.03453021255165e-05	0.000880698242139049	0.000751487537401987	2004	tags=28%, list=11%, signal=25%	GBP1/GBP2/GBP3/LGALS9/IL1B/IL1B/PYCARD/HDAC4/SRC/CD40/CHI3L1/ACOD1/XCL1/ZC3H12A/CCL4/ADAMTS7/CCL25/MYD88/TANK/CCL3/CCL2/NFKB1/CCL23	D1	GBP1	GBP2	GBP3	LGALS9	IL1B	IL1B	PYCARD	HDAC4	SRC	CD40	CHI3L1	ACOD1	XCL1	ZC3H12A	CCL4	ADAMTS7	CCL25	MYD88	TANK	CCL3	CCL2	NFKB1	CCL23
134	proteasome-mediated ubiquitin-dependent protein catabolic process (GO:0043161)	proteasome-mediated ubiquitin-dependent protein catabolic process (GO:0043161)	314	0.393446917093889	1.70770077498709	3.12907171262599e-05	0.000900258417128415	0.00076817796214748	3194	tags=25%, list=17%, signal=21%	PSME2/FBXO6/PSME1/PML/PSMB10/PSMB9/PSMB8/PSMB3/PSMA4/PSMB4/RBCK1/PSMA6/PSMA2/ERLIN1/CUL1/PSMA5/PSMD8/TOPORS/PSMB2/PSMA7/PSMD4/PELI1/FAM8A1/SHARPIN/COP1/PSMB1/PSMC5/PSMD3/UBE2A/UBE2D1/UBXN11/TMUB2/HSPA5/SEC61B/PSMA3/TRIM25/UBQLN2/NFE2L2/RNF185/AUP1/OS9/UBR2/DNAJB12/PSMD13/UBE2J2/UCHL1/JKAMP/PSMB6/NSFL1C/UBE2W/ANAPC11/UBA52/DCAF11/PSMB7/PSMA1/KCTD5/SIAH2/FBXL5/CDC26/FEM1C/SIRT2/USP19/RNF34/RB1/UBE2…	D1	PSME2	FBXO6	PSME1	PML	PSMB10	PSMB9	PSMB8	PSMB3	PSMA4	PSMB4	RBCK1	PSMA6	PSMA2	ERLIN1	CUL1	PSMA5	PSMD8	TOPORS	PSMB2	PSMA7	PSMD4	PELI1	FAM8A1	SHARPIN	COP1	PSMB1	PSMC5	PSMD3	UBE2A	UBE2D1	UBXN11	TMUB2	HSPA5	SEC61B	PSMA3	TRIM25	UBQLN2
135	cellular response to zinc ion (GO:0071294)	cellular response to zinc ion (GO:0071294)	15	0.825208107383316	2.06094056798268	3.14857218425741e-05	0.000900258417128415	0.00076817796214748	2745	tags=80%, list=15%, signal=68%	MT2A/MT1B/MT1E/MT1X/MT1F/MT1A/MT1M/HVCN1/MT4/P2RX4/ATP13A2/MT1HL1	D1	MT2A	MT1B	MT1E	MT1X	MT1F	MT1A	MT1M	HVCN1	MT4	P2RX4	ATP13A2	MT1HL1
136	Fc-epsilon receptor signaling pathway (GO:0038095)	Fc-epsilon receptor signaling pathway (GO:0038095)	108	0.510303927733097	1.93209302817734	3.22369104019051e-05	0.000914959368759953	0.000780722079315487	2150	tags=33%, list=12%, signal=30%	PSME2/PSME1/PSMB10/PSMB9/PSMB8/PSMB3/FCER1G/PSMA4/PSMB4/PAK1/PSMA6/PSMA2/CUL1/PSMA5/PSMD8/PSMB2/PSMA7/PSMD4/RAC1/PSMB1/PSMC5/PSMD3/CHUK/PSMA3/LAT2/PSMD13/GRB2/LILRA4/BCL10/PSMB6/SHC1/BTK/NFKB1/PSMB7/LYN/PSMA1	D1	PSME2	PSME1	PSMB10	PSMB9	PSMB8	PSMB3	FCER1G	PSMA4	PSMB4	PAK1	PSMA6	PSMA2	CUL1	PSMA5	PSMD8	PSMB2	PSMA7	PSMD4	RAC1	PSMB1	PSMC5	PSMD3	CHUK	PSMA3	LAT2	PSMD13	GRB2	LILRA4	BCL10	PSMB6	SHC1	BTK	NFKB1	PSMB7	LYN	PSMA1
137	positive regulation of immune effector process (GO:0002699)	positive regulation of immune effector process (GO:0002699)	31	0.720886734650056	2.14471584189015	3.32775299202207e-05	0.000937600478044175	0.000800041422361665	531	tags=34%, list=3%, signal=33%	DDX60/LGALS9/HLA-DMB/HLA-DRB1/HLA-DRA/IL1B/LILRB1/IL1B/IL12RB1/CD46/CCR2	D1	DDX60	LGALS9	HLA-DMB	HLA-DRB1	HLA-DRA	IL1B	LILRB1	IL1B	IL12RB1	CD46	CCR2
138	cellular response to dsRNA (GO:0071359)	cellular response to dsRNA (GO:0071359)	18	0.808528538841534	2.13370265027737	3.4384799805505e-05	0.000961777733690212	0.00082067153769203	789	tags=39%, list=4%, signal=37%	IFIT1/IFIH1/DDX58/RALB/PQBP1/CGAS/FLOT1	D1	IFIT1	IFIH1	DDX58	RALB	PQBP1	CGAS	FLOT1
139	Fc receptor signaling pathway (GO:0038093)	Fc receptor signaling pathway (GO:0038093)	109	0.512796277009204	1.94394495542323	3.54855631760367e-05	0.000985426430643896	0.000840850641255727	2150	tags=33%, list=12%, signal=29%	PSME2/PSME1/PSMB10/PSMB9/PSMB8/PSMB3/FCER1G/PSMA4/PSMB4/PAK1/PSMA6/PSMA2/CUL1/PSMA5/PSMD8/PSMB2/PSMA7/PSMD4/RAC1/PSMB1/PSMC5/PSMD3/CHUK/PSMA3/LAT2/PSMD13/GRB2/LILRA4/BCL10/PSMB6/SHC1/BTK/NFKB1/PSMB7/LYN/PSMA1	D1	PSME2	PSME1	PSMB10	PSMB9	PSMB8	PSMB3	FCER1G	PSMA4	PSMB4	PAK1	PSMA6	PSMA2	CUL1	PSMA5	PSMD8	PSMB2	PSMA7	PSMD4	RAC1	PSMB1	PSMC5	PSMD3	CHUK	PSMA3	LAT2	PSMD13	GRB2	LILRA4	BCL10	PSMB6	SHC1	BTK	NFKB1	PSMB7	LYN	PSMA1
140	cilium assembly (GO:0060271)	cilium assembly (GO:0060271)	305	-0.325450930855544	-1.54998239631242	3.9920688499345e-05	0.00110067041148194	0.000939186724168801	5135	tags=39%, list=28%, signal=29%	TUBA4A/CFAP54/RAB11FIP3/DYNLL2/SSX2IP/TRAF3IP1/TMEM17/BBS7/BBS1/ARL3/HAUS5/HOATZ/NPHP4/BBS10/OFD1/KIF17/TMEM231/KIF3B/UNC119B/VANGL2/ATAT1/CCDC57/TTC21B/RPGR/IFT22/ASAP1/SEPTIN7/PKD1/CNTRL/CEP72/CFAP206/IFT27/MKS1/MACIR/CFAP46/CSNK1D/PAFAH1B1/GAS8/DCTN1/CCP110/TUBB4A/INPP5E/CEP20/BBS4/IFT172/TMEM107/ZMYND10/KIF3C/CLUAP1/TCTN3/KIFAP3/PARVA/DYNLT2B/TTC30B/RSPH4A/SNAP29/TBC1D32/CEP250/BBS5/CFAP20/TO…	D1	TUBA4A	CFAP54	RAB11FIP3	DYNLL2	SSX2IP	TRAF3IP1	TMEM17	BBS7	BBS1	ARL3	HAUS5	HOATZ	NPHP4	BBS10	OFD1	KIF17	TMEM231	KIF3B	UNC119B	VANGL2	ATAT1	CCDC57	TTC21B	RPGR	IFT22	ASAP1	SEPTIN7	PKD1	CNTRL	CEP72	CFAP206	IFT27	MKS1	MACIR	CFAP46	CSNK1D	PAFAH1B1
141	positive regulation of canonical Wnt signaling pathway (GO:0090263)	positive regulation of canonical Wnt signaling pathway (GO:0090263)	126	0.491731524714217	1.90716388273792	4.14197070380386e-05	0.00113390119976475	0.000967542092736266	2150	tags=26%, list=12%, signal=23%	PSME2/PSME1/PSMB10/PSMB9/PSMB8/PSMB3/PSMA4/PSMB4/PSMA6/ILK/PSMA2/PSMA5/PSMD8/PSMB2/LRRK2/PSMA7/PSMD4/TGFB1/PSMB1/PSMC5/PSMD3/HHEX/PSMA3/PSMD13/CDH3/CSNK1G2/ATP6AP2/PSMB6/FRAT1/NFKB1/PSMB7/CAV1/PSMA1	D1	PSME2	PSME1	PSMB10	PSMB9	PSMB8	PSMB3	PSMA4	PSMB4	PSMA6	ILK	PSMA2	PSMA5	PSMD8	PSMB2	LRRK2	PSMA7	PSMD4	TGFB1	PSMB1	PSMC5	PSMD3	HHEX	PSMA3	PSMD13	CDH3	CSNK1G2	ATP6AP2	PSMB6	FRAT1	NFKB1	PSMB7	CAV1	PSMA1
142	negative regulation of T cell activation (GO:0050868)	negative regulation of T cell activation (GO:0050868)	42	0.655444831127014	2.08092561916824	4.74539691735629e-05	0.0012899459226053	0.00110069288023779	1164	tags=31%, list=6%, signal=29%	CD274/PDCD1LG2/CEACAM1/HLA-DRB1/FCGR2B/DUSP3/LILRB1/HLA-G/LILRB2/LILRB4/VSIG4/CEBPB/CD86	D1	CD274	PDCD1LG2	CEACAM1	HLA-DRB1	FCGR2B	DUSP3	LILRB1	HLA-G	LILRB2	LILRB4	VSIG4	CEBPB	CD86
143	cellular response to oxygen-containing compound (GO:1901701)	cellular response to oxygen-containing compound (GO:1901701)	311	0.393542251327377	1.70331146921314	5.63355367633056e-05	0.00152066553780671	0.00129756271278898	2140	tags=19%, list=12%, signal=17%	CD274/PDCD1LG2/CXCL10/CARD17/CASP1/GPBAR1/P2RX7/CARD16/FFAR2/PDE4B/NOD2/IL1B/LILRB1/IL1B/GSTP1/PYCARD/CXCL9/LILRB2/PRKCD/CD68/CHMP5/P2RY2/LY96/ACOD1/MPV17/ACTB/PRDX3/DEFA4/TGM2/PID1/LAMTOR1/CHUK/ZC3H12A/CD86/NDUFA13/AQP8/CRYGD/LAMTOR2/RRAGC/TLR2/LPL/MYD88/TNFAIP3/GUCY1B1/HTRA2/CD14/LAMTOR5/PDK3/BCL10/SBNO2/NLRP3/CCL2/PKD2/NFKB1/LAMTOR4/IL10/TWF2/FES/LYN/P2RY12	D1	CD274	PDCD1LG2	CXCL10	CARD17	CASP1	GPBAR1	P2RX7	CARD16	FFAR2	PDE4B	NOD2	IL1B	LILRB1	IL1B	GSTP1	PYCARD	CXCL9	LILRB2	PRKCD	CD68	CHMP5	P2RY2	LY96	ACOD1	MPV17	ACTB	PRDX3	DEFA4	TGM2	PID1	LAMTOR1	CHUK	ZC3H12A	CD86	NDUFA13	AQP8	CRYGD
144	positive regulation of T cell proliferation (GO:0042102)	positive regulation of T cell proliferation (GO:0042102)	60	0.597683908164005	2.05865000536091	5.80731250493822e-05	0.00155027625275676	0.00132282912322768	531	tags=23%, list=3%, signal=22%	CD274/PDCD1LG2/AIF1/HLA-DPA1/HLA-DMB/IL1B/IL1B/PYCARD/IL12RB1/IL15/HLA-DPB1/CD46/LILRB2/CCR2	D1	CD274	PDCD1LG2	AIF1	HLA-DPA1	HLA-DMB	IL1B	IL1B	PYCARD	IL12RB1	IL15	HLA-DPB1	CD46	LILRB2	CCR2
145	cilium organization (GO:0044782)	cilium organization (GO:0044782)	222	-0.356821029051821	-1.64126276649066	5.82357659714326e-05	0.00155027625275676	0.00132282912322768	3321	tags=28%, list=18%, signal=24%	INPP5E/CEP20/BBS4/IFT172/RTTN/TMEM107/ARMC2/CLUAP1/TCTN3/CFAP126/KIFAP3/TTC17/PARVA/DYNLT2B/SNAP29/CEP250/BBS5/CFAP20/WDR19/IFT122/TMEM237/CCDC96/TXNDC15/TCTN2/IFT46/CEP290/NUDCD3/LZTFL1/EXOC4/KIF27/FAM161B/ROPN1B/EHD3/RFX2/HSPB11/NME8/DYNC2I1/TTC8/FAM161A/RFX3/CYS1/ARL6/CILK1/WDPCP/AHI1/CEP83/WDR35/CDC14B/TTC39C/SPAG16/IFT74/KIF3A/CCDC66/PCM1/CCDC65/BBS9/PCNT/CEP126/KIAA0586/CDC14A/CEP78/RAB23/A…	D1	INPP5E	CEP20	BBS4	IFT172	RTTN	TMEM107	ARMC2	CLUAP1	TCTN3	CFAP126	KIFAP3	TTC17	PARVA	DYNLT2B	SNAP29	CEP250	BBS5	CFAP20	WDR19	IFT122	TMEM237	CCDC96	TXNDC15	TCTN2	IFT46	CEP290	NUDCD3	LZTFL1	EXOC4	KIF27	FAM161B	ROPN1B	EHD3	RFX2	HSPB11	NME8	DYNC2I1
146	regulation of interleukin-10 production (GO:0032653)	regulation of interleukin-10 production (GO:0032653)	47	0.640475658305126	2.09224581257361	6.15506677204221e-05	0.00162729847534815	0.00138855111245278	1060	tags=36%, list=6%, signal=34%	CD274/PDCD1LG2/LGALS9/HLA-DRB1/NOD2/FCGR2B/TYROBP/LILRB1/PYCARD/STAT3/CD46/LILRB4/ISG15/F2RL1/XCL1/VSIR/LILRA5	D1	CD274	PDCD1LG2	LGALS9	HLA-DRB1	NOD2	FCGR2B	TYROBP	LILRB1	PYCARD	STAT3	CD46	LILRB4	ISG15	F2RL1	XCL1	VSIR	LILRA5
147	regulation of dendritic cell differentiation (GO:2001198)	regulation of dendritic cell differentiation (GO:2001198)	11	0.890583914416506	2.09323788524987	6.22534462350977e-05	0.00162955733686982	0.00139047856751177	1237	tags=82%, list=7%, signal=76%	LGALS9/TMEM176B/FCGR2B/LILRB1/HLA-G/LGALS1/LILRB2/TMEM176A/HLA-B	D1	LGALS9	TMEM176B	FCGR2B	LILRB1	HLA-G	LGALS1	LILRB2	TMEM176A	HLA-B
148	positive regulation of peptidase activity (GO:0010952)	positive regulation of peptidase activity (GO:0010952)	22	0.763439696925432	2.09892679741945	6.24804367504489e-05	0.00162955733686982	0.00139047856751177	1513	tags=41%, list=8%, signal=38%	PSME2/PSME1/PSENEN/PRELID1/CTSH/VSIR/GRN/NDUFA13/TANK	D1	PSME2	PSME1	PSENEN	PRELID1	CTSH	VSIR	GRN	NDUFA13	TANK
149	protein modification by small protein removal (GO:0070646)	protein modification by small protein removal (GO:0070646)	251	0.406434300183726	1.72372243304756	6.40398069163186e-05	0.00165901781675832	0.00141561678446599	1904	tags=20%, list=10%, signal=18%	IFIH1/PSME2/PSME1/PSMB10/PSMB9/PSMB8/DDX58/POLB/PSMB3/PSMA4/PSMB4/VCPIP1/PSMA6/PSMA2/PSMA5/PSMD8/PSMB2/PSMA7/PSMD4/DESI1/USP18/ADRM1/PSMB1/USP17L10/PSMC5/PSMD3/NFKBIA/ACTB/UBE2D1/RHOT1/TAF10/ZC3H12A/USP15/PSMA3/INO80C/OTUB1/COPS7A/MCRS1/PSMD13/TNFAIP3/UCHL1/KDM1B/USP25/ATXN7/TOR1A/PSMB6/NLRP3/UBA52/RIPK1/USP42	D1	IFIH1	PSME2	PSME1	PSMB10	PSMB9	PSMB8	DDX58	POLB	PSMB3	PSMA4	PSMB4	VCPIP1	PSMA6	PSMA2	PSMA5	PSMD8	PSMB2	PSMA7	PSMD4	DESI1	USP18	ADRM1	PSMB1	USP17L10	PSMC5	PSMD3	NFKBIA	ACTB	UBE2D1	RHOT1	TAF10	ZC3H12A	USP15	PSMA3	INO80C	OTUB1	COPS7A
150	regulation of G2/M transition of mitotic cell cycle (GO:0010389)	regulation of G2/M transition of mitotic cell cycle (GO:0010389)	145	0.466244327600013	1.84551573012625	7.0121447138616e-05	0.00180445857303372	0.00153971935506477	1674	tags=22%, list=9%, signal=20%	PSME2/PSME1/PSMB10/PSMB9/PSMB8/PSMB3/PSMA4/PSMB4/PSMA6/PSMA2/CUL1/PSMA5/PSMD8/DCTN3/PSMB2/PSMA7/PSMD4/PSMB1/PSMC5/PSMD3/ACTR1A/HSP90AA1/CDK4/TUBB4B/YWHAE/DYNLL1/PSMA3/CETN2/HAUS4/PSMD13/KCNH5/PSMB6	D1	PSME2	PSME1	PSMB10	PSMB9	PSMB8	PSMB3	PSMA4	PSMB4	PSMA6	PSMA2	CUL1	PSMA5	PSMD8	DCTN3	PSMB2	PSMA7	PSMD4	PSMB1	PSMC5	PSMD3	ACTR1A	HSP90AA1	CDK4	TUBB4B	YWHAE	DYNLL1	PSMA3	CETN2	HAUS4	PSMD13	KCNH5	PSMB6
151	regulation of cytokine-mediated signaling pathway (GO:0001959)	regulation of cytokine-mediated signaling pathway (GO:0001959)	69	0.570374543241494	2.01167263108747	7.11110808462211e-05	0.00181780643752592	0.00155110890183218	3084	tags=46%, list=17%, signal=39%	STAT1/ZBP1/JAK2/SOCS1/RBCK1/PTPN6/VRK2/PYCARD/RNASEL/RNF31/USP18/SHARPIN/CD74/CHUK/TNFRSF1A/TNFAIP3/IFNGR2/TNF/RIPK1/PALM3/SPPL2A/CDC37/CLIP3/IL3/IRAK2/SYK/LIFR/AXL/TAX1BP1/IRAK3/BIRC2/HSP90AB1	D1	STAT1	ZBP1	JAK2	SOCS1	RBCK1	PTPN6	VRK2	PYCARD	RNASEL	RNF31	USP18	SHARPIN	CD74	CHUK	TNFRSF1A	TNFAIP3	IFNGR2	TNF	RIPK1	PALM3	SPPL2A	CDC37	CLIP3	IL3	IRAK2	SYK	LIFR	AXL	TAX1BP1	IRAK3	BIRC2	HSP90AB1
152	negative regulation of Wnt signaling pathway (GO:0030178)	negative regulation of Wnt signaling pathway (GO:0030178)	187	0.431878337048204	1.76278302539962	7.57092952927535e-05	0.00192261763046071	0.00164054283220932	2302	tags=19%, list=12%, signal=17%	PSME2/PSME1/PSMB10/PSMB9/PSMB8/KREMEN1/STK3/RNF213/PSMB3/PSMA4/PSMB4/PSMA6/PSMA2/TCF7L2/PSMA5/PSMD8/PSMB2/PSMA7/PSMD4/PSMB1/PSMC5/PSMD3/TMEM170B/PSMA3/LRP1/PSMD13/PSMB6/LATS2/DRAXIN/PSMB7/CAV1/PSMA1/SOX30/SIAH2/DKK4/SDHAF2	D1	PSME2	PSME1	PSMB10	PSMB9	PSMB8	KREMEN1	STK3	RNF213	PSMB3	PSMA4	PSMB4	PSMA6	PSMA2	TCF7L2	PSMA5	PSMD8	PSMB2	PSMA7	PSMD4	PSMB1	PSMC5	PSMD3	TMEM170B	PSMA3	LRP1	PSMD13	PSMB6	LATS2	DRAXIN	PSMB7	CAV1	PSMA1	SOX30	SIAH2	DKK4	SDHAF2
153	positive regulation of monocyte chemotaxis (GO:0090026)	positive regulation of monocyte chemotaxis (GO:0090026)	18	0.793854701279091	2.09497846851678	8.40246124472872e-05	0.00211983662775509	0.00180882705433479	944	tags=37%, list=5%, signal=35%	CXCL10/AIF1/PLA2G7/FPR2/CCR1/CCR2/FPR2	D1	CXCL10	AIF1	PLA2G7	FPR2	CCR1	CCR2	FPR2
154	regulation of monocyte chemotactic protein-1 production (GO:0071637)	regulation of monocyte chemotactic protein-1 production (GO:0071637)	10	0.880761571285229	2.01387342306179	8.63933244248449e-05	0.0021654430667526	0.00184774239320123	307	tags=55%, list=2%, signal=54%	OAS3/OAS1/LGALS9/IL1B/IL1B/GSTP1	D1	OAS3	OAS1	LGALS9	IL1B	IL1B	GSTP1
155	regulation of cytokine production (GO:0001817)	regulation of cytokine production (GO:0001817)	143	0.469715843428039	1.85327800579811	9.9128164721542e-05	0.00246632156776124	0.00210447782534085	2328	tags=28%, list=13%, signal=25%	IFIH1/DDX58/TRIM21/ZBP1/LGALS9/IRF7/EIF2AK2/HLA-DRB1/CLEC6A/FCGR2B/CLEC9A/IL15/BTN3A1/BTN2A2/NFAM1/IFI16/PLA2R1/CCR2/TBK1/ISG15/CLEC4A/TRIM56/FGR/FLOT1/CARD9/ALOX5/GAPDH/BTN2A1/HLA-B/NPTN/IRF8/TRIL/TNF/LTF/IL10/PPP1R11/LYN/ACKR1/FFAR4/BTNL3	D1	IFIH1	DDX58	TRIM21	ZBP1	LGALS9	IRF7	EIF2AK2	HLA-DRB1	CLEC6A	FCGR2B	CLEC9A	IL15	BTN3A1	BTN2A2	NFAM1	IFI16	PLA2R1	CCR2	TBK1	ISG15	CLEC4A	TRIM56	FGR	FLOT1	CARD9	ALOX5	GAPDH	BTN2A1	HLA-B	NPTN	IRF8	TRIL	TNF	LTF	IL10	PPP1R11	LYN
156	positive regulation of T cell apoptotic process (GO:0070234)	positive regulation of T cell apoptotic process (GO:0070234)	10	0.878813875697457	2.0094199903641	0.000100173693710782	0.00246632156776124	0.00210447782534085	97	tags=40%, list=1%, signal=40%	CD274/IDO1/LGALS9/PRELID1	D1	CD274	IDO1	LGALS9	PRELID1
157	response to tumor necrosis factor (GO:0034612)	response to tumor necrosis factor (GO:0034612)	104	0.507743172280288	1.90500839252704	0.000100314115579926	0.00246632156776124	0.00210447782534085	1826	tags=22%, list=10%, signal=20%	GBP1/GBP2/GBP3/GCH1/NUB1/CXCL16/JAK2/PYCARD/CD40/CHI3L1/ACOD1/XCL1/PID1/CHUK/ZC3H12A/CCL4/ADAMTS7/CCL25/NFE2L2/TANK/CCL3/CCL2/RIPK1	D1	GBP1	GBP2	GBP3	GCH1	NUB1	CXCL16	JAK2	PYCARD	CD40	CHI3L1	ACOD1	XCL1	PID1	CHUK	ZC3H12A	CCL4	ADAMTS7	CCL25	NFE2L2	TANK	CCL3	CCL2	RIPK1
158	carbohydrate catabolic process (GO:0016052)	carbohydrate catabolic process (GO:0016052)	38	0.648703200208698	2.04298028417197	0.000107046606558444	0.00261518924883288	0.00223150454311374	1506	tags=34%, list=8%, signal=32%	TPI1/NAGA/HK3/PGK1/ENO1/PKM/GAPDH/ENO4/MAN2B1/PFKL/HK2/NEU1/PFKFB2	D1	TPI1	NAGA	HK3	PGK1	ENO1	PKM	GAPDH	ENO4	MAN2B1	PFKL	HK2	NEU1	PFKFB2
159	negative regulation of tumor necrosis factor superfamily cytokine production (GO:1903556)	negative regulation of tumor necrosis factor superfamily cytokine production (GO:1903556)	47	0.630022771892168	2.05809930357951	0.000108827213791384	0.00264196883795435	0.00225435519333492	1986	tags=36%, list=11%, signal=32%	CD274/LGALS9/LILRB1/CD33/GSTP1/PTPN6/CLEC4A/BPI/VSIR/RARA/ZC3H12A/DICER1/TRIM27/TNFAIP3/LILRA4/LTF/IL10	D1	CD274	LGALS9	LILRB1	CD33	GSTP1	PTPN6	CLEC4A	BPI	VSIR	RARA	ZC3H12A	DICER1	TRIM27	TNFAIP3	LILRA4	LTF	IL10
160	regulation of protein binding (GO:0043393)	regulation of protein binding (GO:0043393)	113	0.488448850403669	1.87228606269172	0.000110483790094871	0.00266542143603876	0.00227436696846612	1281	tags=21%, list=7%, signal=20%	IFIT1/IFIT2/DTX3L/TRIM21/STK3/CARD16/SLPI/RIPK2/RALB/HDAC4/TCF7L2/LRRK2/PRKCD/MITD1/FLOT1/ACTB/EFHB/PARK7/ITGB1BP1/CTSZ/CDKN1A/LRPAP1/CFHR2/LRP1	D1	IFIT1	IFIT2	DTX3L	TRIM21	STK3	CARD16	SLPI	RIPK2	RALB	HDAC4	TCF7L2	LRRK2	PRKCD	MITD1	FLOT1	ACTB	EFHB	PARK7	ITGB1BP1	CTSZ	CDKN1A	LRPAP1	CFHR2	LRP1
161	protein deubiquitination (GO:0016579)	protein deubiquitination (GO:0016579)	243	0.401776147441478	1.69842493846522	0.000111809270027097	0.00268064461058753	0.00228735669117218	2198	tags=21%, list=12%, signal=19%	IFIH1/PSME2/PSME1/PSMB10/PSMB9/PSMB8/DDX58/POLB/PSMB3/PSMA4/PSMB4/VCPIP1/PSMA6/PSMA2/PSMA5/PSMD8/PSMB2/PSMA7/PSMD4/USP18/ADRM1/PSMB1/USP17L10/PSMC5/PSMD3/NFKBIA/ACTB/UBE2D1/RHOT1/TAF10/ZC3H12A/USP15/PSMA3/INO80C/OTUB1/MCRS1/PSMD13/TNFAIP3/UCHL1/KDM1B/USP25/ATXN7/PSMB6/NLRP3/UBA52/RIPK1/USP42/PSMB7/PSMA1/SIAH2/ATXN3L	D1	IFIH1	PSME2	PSME1	PSMB10	PSMB9	PSMB8	DDX58	POLB	PSMB3	PSMA4	PSMB4	VCPIP1	PSMA6	PSMA2	PSMA5	PSMD8	PSMB2	PSMA7	PSMD4	USP18	ADRM1	PSMB1	USP17L10	PSMC5	PSMD3	NFKBIA	ACTB	UBE2D1	RHOT1	TAF10	ZC3H12A	USP15	PSMA3	INO80C	OTUB1	MCRS1	PSMD13
162	regulation of ERK1 and ERK2 cascade (GO:0070372)	regulation of ERK1 and ERK2 cascade (GO:0070372)	224	0.412153765356563	1.71613887203697	0.000123758248001969	0.00294795247441914	0.00251544676641874	2539	tags=24%, list=14%, signal=21%	GBP1/CEACAM1/LGALS9/ICAM1/HLA-DRB1/NOD2/IL1B/DUSP3/SCIMP/FPR2/DUSP6/IL1B/CD36/PRKD2/CCR1/GSTP1/PTPN6/PYCARD/EPHB1/DUSP10/F2RL1/CD74/MARCO/TGFB1/CHI3L1/LMO3/RRAS/CARD9/XCL1/FLCN/FPR2/ITGB1BP1/CCL4/SPRY3/HAND2/OPRM1/CCL25/GCNT2/CCL3/SHC1/GLIPR2/TNF/CCL2/FGF19/CCN2/ALOX15/CCL23/LYN/NTRK1/FFAR4/DUSP4/NOTCH2/EPHA2/NECAB2/NRP1	D1	GBP1	CEACAM1	LGALS9	ICAM1	HLA-DRB1	NOD2	IL1B	DUSP3	SCIMP	FPR2	DUSP6	IL1B	CD36	PRKD2	CCR1	GSTP1	PTPN6	PYCARD	EPHB1	DUSP10	F2RL1	CD74	MARCO	TGFB1	CHI3L1	LMO3	RRAS	CARD9	XCL1	FLCN	FPR2	ITGB1BP1	CCL4	SPRY3	HAND2	OPRM1	CCL25
163	actin filament polymerization (GO:0030041)	actin filament polymerization (GO:0030041)	27	0.714894947283203	2.07917215662664	0.000124486075992311	0.00294795247441914	0.00251544676641874	725	tags=30%, list=4%, signal=29%	PSTPIP2/MSRB2/AIF1/JAK2/MSRB1/GSN/RAC1/GAS7	D1	PSTPIP2	MSRB2	AIF1	JAK2	MSRB1	GSN	RAC1	GAS7
164	receptor-mediated endocytosis (GO:0006898)	receptor-mediated endocytosis (GO:0006898)	141	0.469809030167258	1.85284107369816	0.000130158901353781	0.00306349609283899	0.00261403852590489	3166	tags=33%, list=17%, signal=28%	APOL1/MX1/FCER1G/SCARF1/CXCL16/FCGR2B/LILRB1/FPR2/CD36/ADM/CLEC9A/MSR1/LILRB4/AP2S1/SCARB2/MARCO/HSPH1/MX2/FPR2/HSP90AA1/VLDLR/LRP1/RAB31/PI4KB/GRB2/NLGN3/MRC1/ARHGAP27/LRP2/GRK2/CLTA/LDLR/CTSL/INSR/SGIP1/CAV1/PPT1/ALB/CAV2/GRK3/ITGB2/SYK/CALR/AP1S1/HP/DNAJC13/CANX/AMN	D1	APOL1	MX1	FCER1G	SCARF1	CXCL16	FCGR2B	LILRB1	FPR2	CD36	ADM	CLEC9A	MSR1	LILRB4	AP2S1	SCARB2	MARCO	HSPH1	MX2	FPR2	HSP90AA1	VLDLR	LRP1	RAB31	PI4KB	GRB2	NLGN3	MRC1	ARHGAP27	LRP2	GRK2	CLTA	LDLR	CTSL	INSR	SGIP1	CAV1	PPT1
165	chromatin assembly (GO:0031497)	chromatin assembly (GO:0031497)	64	-0.497988142443111	-1.91308868834345	0.000133353668631228	0.00311966764191843	0.00266196892597839	3051	tags=42%, list=16%, signal=35%	NPM1/RSF1/H2BC13/SOX9/H2BU1/H1-1/H4C7/POLE3/LIN54/H1-10/HMGA2/NAP1L2/H3-4/ANP32B/EZH1/SIRT1/HMGB2/NAP1L3/CHAF1A/H1-4/H1-2/ASF1A/PADI4/H2BC15/H1-3/KAT6B/H4-16	D1	NPM1	RSF1	H2BC13	SOX9	H2BU1	H1-1	H4C7	POLE3	LIN54	H1-10	HMGA2	NAP1L2	H3-4	ANP32B	EZH1	SIRT1	HMGB2	NAP1L3	CHAF1A	H1-4	H1-2	ASF1A	PADI4	H2BC15	H1-3	KAT6B	H4-16
166	regulation of interferon-alpha production (GO:0032647)	regulation of interferon-alpha production (GO:0032647)	25	0.747257475063846	2.12957858519967	0.000138167297529531	0.00321280583412042	0.00274144244749463	1986	tags=48%, list=11%, signal=43%	IFIH1/STAT1/DDX58/IRF7/RIPK2/TLR7/TBK1/TLR8/CHUK/LILRA4/HSPD1/IL10	D1	IFIH1	STAT1	DDX58	IRF7	RIPK2	TLR7	TBK1	TLR8	CHUK	LILRA4	HSPD1	IL10
167	non-motile cilium assembly (GO:1905515)	non-motile cilium assembly (GO:1905515)	29	-0.631439062231096	-2.03588138580723	0.000152207646938641	0.0035092938110166	0.00299443150659147	4964	tags=62%, list=27%, signal=46%	TMEM17/BBS1/BBS10/VANGL2/CSNK1D/DCTN1/BBS4/TMEM107/TBC1D32/CEP250/TOGARAM1/IFT122/CEP290/IFT57/GORAB/TTC8/RPGRIP1/PCM1	D1	TMEM17	BBS1	BBS10	VANGL2	CSNK1D	DCTN1	BBS4	TMEM107	TBC1D32	CEP250	TOGARAM1	IFT122	CEP290	IFT57	GORAB	TTC8	RPGRIP1	PCM1
168	detection of bacterium (GO:0016045)	detection of bacterium (GO:0016045)	13	0.844566173335593	2.02267871010596	0.000152736103691914	0.0035092938110166	0.00299443150659147	1237	tags=54%, list=7%, signal=50%	HLA-DRB1/NOD2/NLRC4/NOD1/HLA-A/PGLYRP1/HLA-B	D1	HLA-DRB1	NOD2	NLRC4	NOD1	HLA-A	PGLYRP1	HLA-B
169	cellular response to virus (GO:0098586)	cellular response to virus (GO:0098586)	34	0.684370809919855	2.09138537273722	0.000165318246826525	0.00377590788609696	0.0032219295815646	1053	tags=26%, list=6%, signal=25%	CXCL10/IFI6/OAS1/IFIH1/DDX58/LGALS9/HSP90AA1/CHUK/ZC3H12A	D1	CXCL10	IFI6	OAS1	IFIH1	DDX58	LGALS9	HSP90AA1	CHUK	ZC3H12A
170	regulation of monocyte chemotaxis (GO:0090025)	regulation of monocyte chemotaxis (GO:0090025)	24	0.742727615513756	2.08814779112982	0.000169378694994194	0.00384589272163287	0.00328164666648193	944	tags=36%, list=5%, signal=34%	CXCL10/SLAMF8/AIF1/PLA2G7/FPR2/CCR1/DUSP1/CCR2/FPR2	D1	CXCL10	SLAMF8	AIF1	PLA2G7	FPR2	CCR1	DUSP1	CCR2	FPR2
171	defense response to fungus (GO:0050832)	defense response to fungus (GO:0050832)	23	0.733452382364073	2.03393056315345	0.000170877621498567	0.00385723753792087	0.00329132704012937	1794	tags=48%, list=10%, signal=43%	S100A12/CLEC6A/CLEC4E/S100A8/S100A9/CARD9/DEFA4/GAPDH/CLEC4D/BCL10/LTF	D1	S100A12	CLEC6A	CLEC4E	S100A8	S100A9	CARD9	DEFA4	GAPDH	CLEC4D	BCL10	LTF
172	positive regulation of inflammatory response (GO:0050729)	positive regulation of inflammatory response (GO:0050729)	87	0.522477767993079	1.90840379972013	0.000181636651713407	0.0040762643931032	0.00347821960349602	2981	tags=39%, list=16%, signal=33%	ZBP1/S100A12/PLA2G7/KARS1/IFI35/NMI/IL1B/TLR7/IL1B/S100A8/IL15/KARS1/CCR2/NINJ1/S100A9/VAMP8/NFKBIA/LILRA5/GRN/TLR2/LPL/TNFRSF1A/CCL3/TNF/RIPK1/GPSM3/IL17RA/VAMP7/MGST2/MMP8/C2CD4A/WNT5A/TLR3/GPR4/PTGER4	D1	ZBP1	S100A12	PLA2G7	KARS1	IFI35	NMI	IL1B	TLR7	IL1B	S100A8	IL15	KARS1	CCR2	NINJ1	S100A9	VAMP8	NFKBIA	LILRA5	GRN	TLR2	LPL	TNFRSF1A	CCL3	TNF	RIPK1	GPSM3	IL17RA	VAMP7	MGST2	MMP8	C2CD4A	WNT5A	TLR3	GPR4	PTGER4
173	intracellular pH reduction (GO:0051452)	intracellular pH reduction (GO:0051452)	33	0.66953854877921	2.03769306094825	0.000184377033718439	0.00411384595464262	0.00351028742625491	1402	tags=33%, list=8%, signal=31%	SLAMF8/DMXL2/ATP6V0D1/RAB39A/ATP6V1F/TCIRG1/ATP6V1B2/ATP6V0E1/ATP6V1G1/RAB20/ATP6V0B	D1	SLAMF8	DMXL2	ATP6V0D1	RAB39A	ATP6V1F	TCIRG1	ATP6V1B2	ATP6V0E1	ATP6V1G1	RAB20	ATP6V0B
174	negative regulation of activated T cell proliferation (GO:0046007)	negative regulation of activated T cell proliferation (GO:0046007)	11	0.871895318374448	2.04931201074876	0.000189232471151378	0.00419791573933517	0.00358202300201247	518	tags=45%, list=3%, signal=44%	CD274/PDCD1LG2/LGALS9/BTN2A2/LILRB4	D1	CD274	PDCD1LG2	LGALS9	BTN2A2	LILRB4
175	positive regulation of Wnt signaling pathway (GO:0030177)	positive regulation of Wnt signaling pathway (GO:0030177)	147	0.456544269824828	1.81049236445997	0.0001919605683727	0.00421486034365643	0.0035964815967551	2150	tags=24%, list=12%, signal=21%	PSME2/PSME1/PSMB10/PSMB9/PSMB8/PSMB3/PSMA4/PSMB4/PSMA6/ILK/PSMA2/PSMA5/PSMD8/PSMB2/LRRK2/PSMA7/PSMD4/TGFB1/PSMB1/PSMC5/PSMD3/HHEX/PSMA3/TLR2/PSMD13/TNFAIP3/CDH3/CSNK1G2/ATP6AP2/PSMB6/FRAT1/NFKB1/PSMB7/CAV1/PSMA1	D1	PSME2	PSME1	PSMB10	PSMB9	PSMB8	PSMB3	PSMA4	PSMB4	PSMA6	ILK	PSMA2	PSMA5	PSMD8	PSMB2	LRRK2	PSMA7	PSMD4	TGFB1	PSMB1	PSMC5	PSMD3	HHEX	PSMA3	TLR2	PSMD13	TNFAIP3	CDH3	CSNK1G2	ATP6AP2	PSMB6	FRAT1	NFKB1	PSMB7	CAV1	PSMA1
176	negative regulation of peptidase activity (GO:0010466)	negative regulation of peptidase activity (GO:0010466)	61	0.580287425557737	1.99947193367271	0.000192180160747029	0.00421486034365643	0.0035964815967551	3743	tags=43%, list=20%, signal=34%	SERPING1/CSTA/SERPINA1/CST3/TIMP1/SERPINB9/CSTB/PARK7/GAPDH/SERPINB1/LRP1/SERPINB6/SERPINB2/SERPINI2/SERPINB10/SERPINA11/SPOCK1/SERPINF2/SERPINB5/AKT1/TIMP4/SERPINA3/SERPINA5/SERPINB3/SERPINB11/SPINK6	D1	SERPING1	CSTA	SERPINA1	CST3	TIMP1	SERPINB9	CSTB	PARK7	GAPDH	SERPINB1	LRP1	SERPINB6	SERPINB2	SERPINI2	SERPINB10	SERPINA11	SPOCK1	SERPINF2	SERPINB5	AKT1	TIMP4	SERPINA3	SERPINA5	SERPINB3	SERPINB11	SPINK6
177	negative regulation of interleukin-1 production (GO:0032692)	negative regulation of interleukin-1 production (GO:0032692)	29	0.701139792112654	2.06220989104015	0.000209774119125278	0.00457473502725183	0.0039035576493785	2296	tags=45%, list=12%, signal=39%	CEACAM1/CARD17/CARD16/MEFV/CD33/GSTP1/LILRB4/ZC3H12A/SERPINB1/TNFAIP3/NLRP3/IL10/FFAR4	D1	CEACAM1	CARD17	CARD16	MEFV	CD33	GSTP1	LILRB4	ZC3H12A	SERPINB1	TNFAIP3	NLRP3	IL10	FFAR4
178	positive regulation of toll-like receptor signaling pathway (GO:0034123)	positive regulation of toll-like receptor signaling pathway (GO:0034123)	25	0.737348767553968	2.10134016400725	0.000213769696969229	0.0046356799455125	0.003955561098857	2743	tags=62%, list=15%, signal=53%	RSAD2/WDFY1/IFI35/TASL/NINJ1/CYBA/F2RL1/FLOT1/TLR1/RTN4/TLR2/LTF/SLC15A4/CAV1/TLR5/TLR3	D1	RSAD2	WDFY1	IFI35	TASL	NINJ1	CYBA	F2RL1	FLOT1	TLR1	RTN4	TLR2	LTF	SLC15A4	CAV1	TLR5	TLR3
179	non-canonical Wnt signaling pathway (GO:0035567)	non-canonical Wnt signaling pathway (GO:0035567)	122	0.472210432908365	1.82781062661999	0.00023388416428542	0.00504353560973029	0.00430357865362588	818	tags=18%, list=4%, signal=17%	PSME2/PSME1/PSMB10/PSMB9/PSMB8/PSMB3/PSMA4/PSMB4/PSMA6/PSMA2/TCF7L2/MOV10/PSMA5/PSMD8/PSMB2/PSMA7/PSMD4/AP2S1/RAC1/PSMB1/PSMC5/PSMD3	D1	PSME2	PSME1	PSMB10	PSMB9	PSMB8	PSMB3	PSMA4	PSMB4	PSMA6	PSMA2	TCF7L2	MOV10	PSMA5	PSMD8	PSMB2	PSMA7	PSMD4	AP2S1	RAC1	PSMB1	PSMC5	PSMD3
180	ATP synthesis coupled proton transport (GO:0015986)	ATP synthesis coupled proton transport (GO:0015986)	18	0.774432308026405	2.04372287274354	0.000247039173460446	0.005297617830874	0.00452038347226745	1982	tags=61%, list=11%, signal=55%	ATP5MF/VPS9D1/ATP5MC1/ATP5F1D/ATP5PF/ATP5MC3/ATP5MC2/ATP5F1B/ATP5PO/ATP5PD/STOML2	D1	ATP5MF	VPS9D1	ATP5MC1	ATP5F1D	ATP5PF	ATP5MC3	ATP5MC2	ATP5F1B	ATP5PO	ATP5PD	STOML2
181	regulation of immune effector process (GO:0002697)	regulation of immune effector process (GO:0002697)	51	0.595621723827068	1.98567018434133	0.000254025537638208	0.00541734019493638	0.00462254089717914	1721	tags=29%, list=9%, signal=27%	SERPING1/CD59/C4BPA/HLA-DRB1/HLA-DRA/C3AR1/FCGR2B/CFP/CD46/C1QB/CFHR2/C1QC/C5/C2/C1QBP	D1	SERPING1	CD59	C4BPA	HLA-DRB1	HLA-DRA	C3AR1	FCGR2B	CFP	CD46	C1QB	CFHR2	C1QC	C5	C2	C1QBP
182	response to copper ion (GO:0046688)	response to copper ion (GO:0046688)	20	0.741255227399252	2.00773075472226	0.000261567810735321	0.00554753708482604	0.00473363608901573	2793	tags=60%, list=15%, signal=51%	MT2A/MT1B/MT1E/ATP5F1D/MT1X/MT1F/MT1A/MT1M/MT4/IL1A/MT1HL1/ATP7B	D1	MT2A	MT1B	MT1E	ATP5F1D	MT1X	MT1F	MT1A	MT1M	MT4	IL1A	MT1HL1	ATP7B
183	positive regulation of vascular associated smooth muscle cell proliferation (GO:1904707)	positive regulation of vascular associated smooth muscle cell proliferation (GO:1904707)	21	-0.676423109399706	-1.98841503945131	0.000265307238961018	0.00559609804584442	0.00477507248035102	1908	tags=38%, list=10%, signal=34%	NR4A3/MEF2D/FGF9/BMPR1A/JUN/MMP9/ERN1/LDLRAP1	D1	NR4A3	MEF2D	FGF9	BMPR1A	JUN	MMP9	ERN1	LDLRAP1
184	regulation of superoxide anion generation (GO:0032928)	regulation of superoxide anion generation (GO:0032928)	15	0.784404339652297	1.95903398285465	0.000276418730392455	0.00579878423540693	0.00494802178145304	944	tags=47%, list=5%, signal=45%	TYROBP/FPR2/GSTP1/AATF/F2RL1/PRKCD/TGFB1/FPR2	D1	TYROBP	FPR2	GSTP1	AATF	F2RL1	PRKCD	TGFB1	FPR2
185	negative regulation of chemokine production (GO:0032682)	negative regulation of chemokine production (GO:0032682)	16	0.79402173377645	2.00894371082478	0.000278029269704084	0.00580104314085278	0.00494994927399192	718	tags=50%, list=4%, signal=48%	OAS3/OAS1/LGALS9/MEFV/GSTP1/LILRB4/F2RL1/ELANE	D1	OAS3	OAS1	LGALS9	MEFV	GSTP1	LILRB4	F2RL1	ELANE
186	defense response to protozoan (GO:0042832)	defense response to protozoan (GO:0042832)	13	0.83204442167498	1.99268996405291	0.000285809939565206	0.00593132455226718	0.00506111658686774	692	tags=46%, list=4%, signal=44%	GBP4/GBP6/GBP2/BATF2/GBP7/CD40	D1	GBP4	GBP6	GBP2	BATF2	GBP7	CD40
187	negative regulation of viral life cycle (GO:1903901)	negative regulation of viral life cycle (GO:1903901)	18	0.771598676939037	2.03624493489649	0.000291224142275882	0.00601136464804761	0.0051294136852307	1789	tags=56%, list=10%, signal=50%	IFITM1/BST2/LY6E/TRIM5/IFITM2/CIITA/FCN1/GSN/TRIM26/PTX3	D1	IFITM1	BST2	LY6E	TRIM5	IFITM2	CIITA	FCN1	GSN	TRIM26	PTX3
188	apoptotic process (GO:0006915)	apoptotic process (GO:0006915)	217	0.402039335887834	1.6658948881057	0.000323986193914521	0.00662736161438977	0.0056550353126331	3211	tags=27%, list=17%, signal=23%	IFI6/CASP5/IFIT2/MX1/PLSCR1/CASP1/KREMEN1/IRF1/STK3/FAS/BAK1/JAK2/IL1B/IL1B/BID/CASP4/CASP7/PLAGL1/PYCARD/PPP1R15A/RFK/PRKCD/NFKBIA/GAPDH/TNFRSF10B/HK2/RRAGC/RTN4/TLR2/MYD88/CASP10/RHOB/CD14/BCL2L14/YARS1/NLRP3/RIPK1/RELT/HSPD1/ZNF385A/VDAC1/AIFM1/IER3/CIT/NOTCH2/BNIPL/PAK4/IL1A/ITGB2/IFNA2/RNF152/SEPTIN4/DHCR24/LIG4/PTK2B/GZMB/CXCR4/GSDMA/PPP2CA/AKT1	D1	IFI6	CASP5	IFIT2	MX1	PLSCR1	CASP1	KREMEN1	IRF1	STK3	FAS	BAK1	JAK2	IL1B	IL1B	BID	CASP4	CASP7	PLAGL1	PYCARD	PPP1R15A	RFK	PRKCD	NFKBIA	GAPDH	TNFRSF10B	HK2	RRAGC	RTN4	TLR2	MYD88	CASP10	RHOB	CD14	BCL2L14	YARS1	NLRP3	RIPK1
189	negative regulation of protein localization to plasma membrane (GO:1903077)	negative regulation of protein localization to plasma membrane (GO:1903077)	20	0.733901896595208	1.98781385179973	0.000324500348476598	0.00662736161438977	0.0056550353126331	1361	tags=35%, list=7%, signal=32%	GBP1/RHOQ/TGFB1/TMEM59/PID1/ABI3/CSK	D1	GBP1	RHOQ	TGFB1	TMEM59	PID1	ABI3	CSK
190	positive regulation of viral life cycle (GO:1903902)	positive regulation of viral life cycle (GO:1903902)	23	0.719109235555961	1.99415570473553	0.000331392391276101	0.00673249805434604	0.00574474677176132	2327	tags=48%, list=13%, signal=42%	LGALS9/HLA-DRB1/CHMP2A/LGALS1/TRIM38/KPNA2/CD74/TSG101/FMR1/CHMP2B/CD209	D1	LGALS9	HLA-DRB1	CHMP2A	LGALS1	TRIM38	KPNA2	CD74	TSG101	FMR1	CHMP2B	CD209
191	positive regulation of T cell activation (GO:0050870)	positive regulation of T cell activation (GO:0050870)	73	0.532257528881577	1.88527747916353	0.000348741785144751	0.00701624770019142	0.0059868663904824	754	tags=22%, list=4%, signal=21%	CD274/PDCD1LG2/AIF1/LGALS9/HLA-DPA1/HLA-DMB/NOD2/IL1B/IL1B/PYCARD/IL15/HLA-DPB1/CD46/LILRB2/CCR2/HLA-A	D1	CD274	PDCD1LG2	AIF1	LGALS9	HLA-DPA1	HLA-DMB	NOD2	IL1B	IL1B	PYCARD	IL15	HLA-DPB1	CD46	LILRB2	CCR2	HLA-A
192	tryptophan catabolic process (GO:0006569)	tryptophan catabolic process (GO:0006569)	10	0.854952158819645	1.95485984717038	0.000348994704258226	0.00701624770019142	0.0059868663904824	614	tags=30%, list=3%, signal=29%	IDO1/KMO/KYNU	D1	IDO1	KMO	KYNU
193	regulation of mitotic cell cycle phase transition (GO:1901990)	regulation of mitotic cell cycle phase transition (GO:1901990)	181	0.410767906970488	1.67176401562227	0.000358357658980263	0.00716715317960526	0.00611563193318376	2356	tags=23%, list=13%, signal=20%	PSME2/PSME1/PSMB10/PSMB9/PSMB8/PSMB3/PSMA4/PSMB4/PTPN6/PSMA6/PSMA2/CUL1/PSMA5/PSMD8/DCTN3/PSMB2/PSMA7/PSMD4/PSMB1/PSMC5/PSMD3/ACTR1A/UBE2D1/HSP90AA1/TUBB4B/YWHAE/DYNLL1/PSMA3/CETN2/HAUS4/PSMD13/CDC6/KCNH5/PSMB6/ANAPC11/UBA52/PSMB7/DCTN2/PSMA1/PPP1R9B/AKAP9/CDC26	D1	PSME2	PSME1	PSMB10	PSMB9	PSMB8	PSMB3	PSMA4	PSMB4	PTPN6	PSMA6	PSMA2	CUL1	PSMA5	PSMD8	DCTN3	PSMB2	PSMA7	PSMD4	PSMB1	PSMC5	PSMD3	ACTR1A	UBE2D1	HSP90AA1	TUBB4B	YWHAE	DYNLL1	PSMA3	CETN2	HAUS4	PSMD13	CDC6	KCNH5	PSMB6	ANAPC11	UBA52	PSMB7
194	pyroptosis (GO:0070269)	pyroptosis (GO:0070269)	18	0.765417691273214	2.01993334555496	0.000363527034994265	0.00719856884953705	0.00614243848655616	425	tags=33%, list=2%, signal=33%	ZBP1/CASP1/AIM2/CASP4/NLRC4/GSDMD	D1	ZBP1	CASP1	AIM2	CASP4	NLRC4	GSDMD
195	mitochondrial electron transport, NADH to ubiquinone (GO:0006120)	mitochondrial electron transport, NADH to ubiquinone (GO:0006120)	38	0.624054979589012	1.96535490981011	0.000363658270896302	0.00719856884953705	0.00614243848655616	3489	tags=53%, list=19%, signal=43%	NDUFA9/NDUFA12/NDUFB6/NDUFA11/NDUFB11/NDUFA2/NDUFS8/NDUFA13/NDUFS6/NDUFA3/NDUFB4/NDUFB1/NDUFA8/NDUFS7/NDUFAB1/NDUFA6/NDUFB3/NDUFB2/NDUFA4/NDUFS2	D1	NDUFA9	NDUFA12	NDUFB6	NDUFA11	NDUFB11	NDUFA2	NDUFS8	NDUFA13	NDUFS6	NDUFA3	NDUFB4	NDUFB1	NDUFA8	NDUFS7	NDUFAB1	NDUFA6	NDUFB3	NDUFB2	NDUFA4	NDUFS2
196	regulation of chemokine production (GO:0032642)	regulation of chemokine production (GO:0032642)	42	0.61857675669015	1.96387576694322	0.000385283597262735	0.00758772798690896	0.00647450255550536	1760	tags=36%, list=9%, signal=32%	AIF1/LGALS9/FFAR2/EIF2AK2/TLR7/PYCARD/LILRB4/F2RL1/CD74/ELANE/TLR2/LPL/C5/CHIA/TNF	D1	AIF1	LGALS9	FFAR2	EIF2AK2	TLR7	PYCARD	LILRB4	F2RL1	CD74	ELANE	TLR2	LPL	C5	CHIA	TNF
197	positive regulation by symbiont of entry into host (GO:0075294)	positive regulation by symbiont of entry into host (GO:0075294)	10	0.853214796035533	1.95088734331552	0.000391815632509412	0.00763842596710267	0.00651776243552339	687	tags=50%, list=4%, signal=48%	LGALS9/HLA-DRB1/LGALS1/TRIM38/CD74	D1	LGALS9	HLA-DRB1	LGALS1	TRIM38	CD74
198	positive regulation of viral entry into host cell (GO:0046598)	positive regulation of viral entry into host cell (GO:0046598)	10	0.853214796035533	1.95088734331552	0.000391815632509412	0.00763842596710267	0.00651776243552339	687	tags=50%, list=4%, signal=48%	LGALS9/HLA-DRB1/LGALS1/TRIM38/CD74	D1	LGALS9	HLA-DRB1	LGALS1	TRIM38	CD74
199	protein homooligomerization (GO:0051260)	protein homooligomerization (GO:0051260)	118	0.467893047652107	1.80014448534303	0.000413078255648015	0.00801247269749415	0.00683693129818904	1025	tags=16%, list=6%, signal=15%	GBP5/TIFA/KCNJ2/RNF213/MLKL/CHMP2A/PYCARD/MICU1/NLRC4/GSDMD/HLA-G/SOD2/NINJ1/HSD17B10/SAMHD1/SYCP1/CARD9/ACOT13/EHD1	D1	GBP5	TIFA	KCNJ2	RNF213	MLKL	CHMP2A	PYCARD	MICU1	NLRC4	GSDMD	HLA-G	SOD2	NINJ1	HSD17B10	SAMHD1	SYCP1	CARD9	ACOT13	EHD1
200	cellular response to copper ion (GO:0071280)	cellular response to copper ion (GO:0071280)	17	0.763526823499525	1.97508127784059	0.000415807585175047	0.00802508639387841	0.00684769438954064	1437	tags=47%, list=8%, signal=43%	MT2A/MT1B/MT1E/MT1X/MT1F/MT1A/MT1M/MT4	D1	MT2A	MT1B	MT1E	MT1X	MT1F	MT1A	MT1M	MT4
201	negative regulation of interleukin-1 beta production (GO:0032691)	negative regulation of interleukin-1 beta production (GO:0032691)	25	0.722339946772824	2.05856713812096	0.000421620026808181	0.00809678260437601	0.00690887176686462	1754	tags=40%, list=9%, signal=36%	CARD17/CARD16/MEFV/CD33/GSTP1/LILRB4/ZC3H12A/SERPINB1/TNFAIP3/NLRP3	D1	CARD17	CARD16	MEFV	CD33	GSTP1	LILRB4	ZC3H12A	SERPINB1	TNFAIP3	NLRP3
202	post-translational protein modification (GO:0043687)	post-translational protein modification (GO:0043687)	335	0.363938561117832	1.5924942952216	0.000451903173656153	0.00863537747679579	0.00736844726612873	2257	tags=16%, list=12%, signal=14%	APOL1/PSME2/FBXO6/PSME1/PSMB10/PSMB9/PSMB8/NUB1/PSMB3/WSB2/NUCB1/PSMA4/PSMB4/SERPINA1/CST3/TIMP1/PSMA6/PSMA2/MIA3/CUL1/PSMA5/PSMD8/LGALS1/PSMB2/PSMA7/PSMD4/COP1/PSMB1/PSMC5/PSMD3/PDIA6/SHISA5/RCN1/ELOC/CISH/PSMA3/RABGGTA/COPS7A/IGFBP7/PSMD13/PSMB6/LRRC41/VCAN/DDA1/DCAF11/DTL/PSMB7/DSCC1/FUCA2/PSMA1/ASB9/FBXL5/ALB	D1	APOL1	PSME2	FBXO6	PSME1	PSMB10	PSMB9	PSMB8	NUB1	PSMB3	WSB2	NUCB1	PSMA4	PSMB4	SERPINA1	CST3	TIMP1	PSMA6	PSMA2	MIA3	CUL1	PSMA5	PSMD8	LGALS1	PSMB2	PSMA7	PSMD4	COP1	PSMB1	PSMC5	PSMD3	PDIA6	SHISA5	RCN1	ELOC	CISH	PSMA3	RABGGTA
203	glycolytic process (GO:0006096)	glycolytic process (GO:0006096)	26	0.691423088784905	1.97967861359197	0.000462587568692658	0.00876273973491337	0.00747712370617506	1506	tags=38%, list=8%, signal=35%	TPI1/HK3/PGK1/ENO1/PKM/GAPDH/ENO4/PFKL/HK2/PFKFB2	D1	TPI1	HK3	PGK1	ENO1	PKM	GAPDH	ENO4	PFKL	HK2	PFKFB2
204	spindle assembly (GO:0051225)	spindle assembly (GO:0051225)	68	-0.467748007347362	-1.82249392644232	0.000463108524850344	0.00876273973491337	0.00747712370617506	5948	tags=59%, list=32%, signal=40%	GOLGA2/STAG2/FLNA/CLASP1/RPS3/MAPRE2/GOLGA8H/SMC1A/TPX2/HAUS5/KASH5/OFD1/KIF3B/ABRAXAS1/LSM14A/CSNK1D/TUBGCP3/ZNF207/KIFC1/TNKS/CCDC61/TOGARAM1/KIF11/HAUS7/GOLGA8R/TUBGCP5/SAC3D1/NCOR1/HAUS6/CEP192/STARD9/KIF2A/MAP9/CLASP2/SMC3/SPICE1/STAG1/NEK6/NUMA1/HAUS2	D1	GOLGA2	STAG2	FLNA	CLASP1	RPS3	MAPRE2	GOLGA8H	SMC1A	TPX2	HAUS5	KASH5	OFD1	KIF3B	ABRAXAS1	LSM14A	CSNK1D	TUBGCP3	ZNF207	KIFC1	TNKS	CCDC61	TOGARAM1	KIF11	HAUS7	GOLGA8R	TUBGCP5	SAC3D1	NCOR1	HAUS6	CEP192	STARD9	KIF2A	MAP9	CLASP2	SMC3	SPICE1	STAG1
205	positive regulation of regulatory T cell differentiation (GO:0045591)	positive regulation of regulatory T cell differentiation (GO:0045591)	13	0.820531130394492	1.9651164122206	0.000489341700464062	0.00921394616483551	0.00786213186522234	1029	tags=69%, list=6%, signal=65%	HLA-DRB1/HLA-DRA/SOCS1/HLA-G/CD46/LILRB2/LILRB4/DUSP10/VSIR	D1	HLA-DRB1	HLA-DRA	SOCS1	HLA-G	CD46	LILRB2	LILRB4	DUSP10	VSIR
206	cellular response to interferon-beta (GO:0035458)	cellular response to interferon-beta (GO:0035458)	18	0.757256203716659	1.99839522192289	0.000496518175699554	0.00930369008835086	0.00793870910456772	1544	tags=56%, list=8%, signal=51%	OAS1/STAT1/AIM2/IRF1/IFITM2/IFI16/MNDA/ACOD1/NDUFA13/HTRA2	D1	OAS1	STAT1	AIM2	IRF1	IFITM2	IFI16	MNDA	ACOD1	NDUFA13	HTRA2
207	regulation of T cell differentiation in thymus (GO:0033081)	regulation of T cell differentiation in thymus (GO:0033081)	13	-0.746179615684206	-1.96130887231315	0.000513905955422847	0.00958298061802991	0.00817702382160228	3174	tags=62%, list=17%, signal=51%	SHH/IHH/BMP4/VNN1/ZC3H8/TOX/TESPA1/CAMK4	D1	SHH	IHH	BMP4	VNN1	ZC3H8	TOX	TESPA1	CAMK4
208	actin polymerization or depolymerization (GO:0008154)	actin polymerization or depolymerization (GO:0008154)	47	0.592715640851318	1.93622786680092	0.000529794890516998	0.00983177056440198	0.00838931281592959	2039	tags=31%, list=11%, signal=28%	PSTPIP2/MSRB2/AIF1/JAK2/MSRB1/GSN/RAC1/GAS7/AVIL/CFL1/CFL1/SPIRE1/CAPG/WAS/TWF2	D1	PSTPIP2	MSRB2	AIF1	JAK2	MSRB1	GSN	RAC1	GAS7	AVIL	CFL1	CFL1	SPIRE1	CAPG	WAS	TWF2
209	energy coupled proton transport, down electrochemical gradient (GO:0015985)	energy coupled proton transport, down electrochemical gradient (GO:0015985)	12	0.800490406912969	1.91574045858086	0.000543233478805615	0.0100329245367927	0.0085609546974705	3004	tags=75%, list=16%, signal=63%	VPS9D1/ATP5MC1/ATP5F1D/ATP5MC3/ATP5MC2/ATP5PO/ATP5PD/ATP5F1A/ATP5PB	D1	VPS9D1	ATP5MC1	ATP5F1D	ATP5MC3	ATP5MC2	ATP5PO	ATP5PD	ATP5F1A	ATP5PB
210	tryptophan metabolic process (GO:0006568)	tryptophan metabolic process (GO:0006568)	10	0.844271159392622	1.93043759536115	0.000546519977991053	0.0100455576906927	0.00857173439164915	614	tags=30%, list=3%, signal=29%	IDO1/KMO/KYNU	D1	IDO1	KMO	KYNU
211	receptor signaling pathway via JAK-STAT (GO:0007259)	receptor signaling pathway via JAK-STAT (GO:0007259)	31	0.665987215584239	1.98138384728802	0.000559125360026968	0.0102209818338272	0.00872142136843342	2166	tags=42%, list=12%, signal=37%	STAT2/STAT1/NMI/JAK2/IL15/STAT3/CCR2/IL31RA/JAK3/GHR/CCL2/PKD2/STAT5A	D1	STAT2	STAT1	NMI	JAK2	IL15	STAT3	CCR2	IL31RA	JAK3	GHR	CCL2	PKD2	STAT5A
212	positive regulation of cysteine-type endopeptidase activity involved in apoptotic process (GO:0043280)	positive regulation of cysteine-type endopeptidase activity involved in apoptotic process (GO:0043280)	114	0.458978219699907	1.75555814841788	0.000561359624034034	0.0102209818338272	0.00872142136843342	2062	tags=26%, list=11%, signal=24%	CASP5/CASP1/LGALS9/FAS/TNFSF10/JAK2/BID/CASP4/S100A8/PYCARD/NLRC4/GSN/S100A9/NOD1/PDCD2/CARD9/TNFSF15/TNFRSF10B/NDUFA13/MTCH1/CASP10/HTRA2/BCL10/NLRP3/TNF/CRADD/RIPK1/HSPD1/CYCS/AIFM1	D1	CASP5	CASP1	LGALS9	FAS	TNFSF10	JAK2	BID	CASP4	S100A8	PYCARD	NLRC4	GSN	S100A9	NOD1	PDCD2	CARD9	TNFSF15	TNFRSF10B	NDUFA13	MTCH1	CASP10	HTRA2	BCL10	NLRP3	TNF	CRADD	RIPK1	HSPD1	CYCS	AIFM1
213	protein localization to organelle (GO:0033365)	protein localization to organelle (GO:0033365)	137	0.446980303894601	1.74528821691079	0.000570185940411075	0.0103329470891397	0.00881695976054487	1646	tags=18%, list=9%, signal=16%	GBP1/GBP5/LAMP3/GBP2/DNAJA1/SNX10/TOPORS/LRRK2/PPP1R15A/ISG15/CD68/TTC26/TSPAN17/MTCH2/TOR1B/EHD1/SEC61B/CTDNEP1/YWHAE/HHEX/AUP1/WDR83OS/UBE2J2/TOR1A	D1	GBP1	GBP5	LAMP3	GBP2	DNAJA1	SNX10	TOPORS	LRRK2	PPP1R15A	ISG15	CD68	TTC26	TSPAN17	MTCH2	TOR1B	EHD1	SEC61B	CTDNEP1	YWHAE	HHEX	AUP1	WDR83OS	UBE2J2	TOR1A
214	cellular response to mechanical stimulus (GO:0071260)	cellular response to mechanical stimulus (GO:0071260)	48	0.580478038894218	1.90807236929577	0.000640405416317613	0.0115052641593528	0.00981728158020585	1894	tags=37%, list=10%, signal=33%	CASP5/CASP1/IRF1/FAS/BAK1/IL1B/TLR7/IL1B/LTBR/CD40/TLR8/F11R/TNFRSF10B/MYD88/TNFRSF1A/BCL10/CRADD/NFKB1	D1	CASP5	CASP1	IRF1	FAS	BAK1	IL1B	TLR7	IL1B	LTBR	CD40	TLR8	F11R	TNFRSF10B	MYD88	TNFRSF1A	BCL10	CRADD	NFKB1
215	myeloid cell activation involved in immune response (GO:0002275)	myeloid cell activation involved in immune response (GO:0002275)	19	0.733447251889354	1.95554119738739	0.000640837252399184	0.0115052641593528	0.00981728158020585	1659	tags=50%, list=9%, signal=46%	FCER1G/KARS1/IFI35/NMI/TYROBP/PYCARD/DYSF/KARS1/LILRA2/SBNO2	D1	FCER1G	KARS1	IFI35	NMI	TYROBP	PYCARD	DYSF	KARS1	LILRA2	SBNO2
216	phagosome acidification (GO:0090383)	phagosome acidification (GO:0090383)	28	0.678862825290328	1.98462982234439	0.000653358831023135	0.0116757642951357	0.00996276697013347	1402	tags=36%, list=8%, signal=33%	SLAMF8/ATP6V0D1/RAB39A/ATP6V1F/TCIRG1/ATP6V1B2/ATP6V0E1/ATP6V1G1/RAB20/ATP6V0B	D1	SLAMF8	ATP6V0D1	RAB39A	ATP6V1F	TCIRG1	ATP6V1B2	ATP6V0E1	ATP6V1G1	RAB20	ATP6V0B
217	positive regulation of response to stimulus (GO:0048584)	positive regulation of response to stimulus (GO:0048584)	43	0.594574561925029	1.90268546648966	0.000678472601298554	0.0120686831383061	0.0102980391436487	1483	tags=25%, list=8%, signal=23%	RSAD2/IFIH1/DDX58/FCGR2B/IL15/ILK/HLA-G/PRKCD/CGAS/ABI3/B2M	D1	RSAD2	IFIH1	DDX58	FCGR2B	IL15	ILK	HLA-G	PRKCD	CGAS	ABI3	B2M
218	aromatic amino acid family catabolic process (GO:0009074)	aromatic amino acid family catabolic process (GO:0009074)	15	0.760281048126963	1.89878654988228	0.000705944078109682	0.0124997437683641	0.0106658571724056	614	tags=20%, list=3%, signal=19%	IDO1/KMO/KYNU	D1	IDO1	KMO	KYNU
219	regulation of complement activation (GO:0030449)	regulation of complement activation (GO:0030449)	47	0.588049568182964	1.92098517822262	0.000710147958145766	0.0125167630979117	0.0106803795291425	1721	tags=29%, list=9%, signal=27%	SERPING1/CD59/C4BPA/C3AR1/IL1B/IL1B/CFP/CD46/C1QB/CFHR2/C1QC/C5/C2/C1QBP	D1	SERPING1	CD59	C4BPA	C3AR1	IL1B	IL1B	CFP	CD46	C1QB	CFHR2	C1QC	C5	C2	C1QBP
220	negative regulation of interleukin-10 production (GO:0032693)	negative regulation of interleukin-10 production (GO:0032693)	17	0.751068552320263	1.94285438363975	0.000720450837762061	0.0126406374261889	0.0107860797672607	1029	tags=41%, list=6%, signal=39%	CD274/PDCD1LG2/FCGR2B/TYROBP/LILRB1/LILRB4/VSIR	D1	CD274	PDCD1LG2	FCGR2B	TYROBP	LILRB1	LILRB4	VSIR
221	phagosome maturation (GO:0090382)	phagosome maturation (GO:0090382)	37	0.642470737258872	2.00951566202996	0.000730908133775781	0.0127660877664005	0.0108931247944007	2767	tags=46%, list=15%, signal=39%	SLAMF8/ATP6V0D1/RAB39A/ATP6V1F/TCIRG1/ATP6V1B2/ATP6V0E1/ATP6V1G1/RAB31/RAB20/ATP6V0B/CORO1A/ATP6V1E1/RAB32/RAB34/RAB14/MCOLN1	D1	SLAMF8	ATP6V0D1	RAB39A	ATP6V1F	TCIRG1	ATP6V1B2	ATP6V0E1	ATP6V1G1	RAB31	RAB20	ATP6V0B	CORO1A	ATP6V1E1	RAB32	RAB34	RAB14	MCOLN1
222	nucleosome organization (GO:0034728)	nucleosome organization (GO:0034728)	84	-0.428785595498014	-1.73034211770846	0.000782492021624646	0.0135728051414966	0.0115814854888855	3776	tags=40%, list=20%, signal=32%	CTCF/ARID2/ANP32E/H2BW1/SMARCD1/NPM1/RSF1/H2BC13/SOX9/H2BU1/H1-1/H4C7/POLE3/LIN54/H1-10/NAP1L2/H3-4/SUPT16H/ANP32B/SMARCC2/SMARCC1/HMGB2/NAP1L3/RNF8/CHAF1A/H1-4/H1-2/ASF1A/BPTF/PADI4/H2BC15/H1-3/KAT6B/H4-16	D1	CTCF	ARID2	ANP32E	H2BW1	SMARCD1	NPM1	RSF1	H2BC13	SOX9	H2BU1	H1-1	H4C7	POLE3	LIN54	H1-10	NAP1L2	H3-4	SUPT16H	ANP32B	SMARCC2	SMARCC1	HMGB2	NAP1L3	RNF8	CHAF1A	H1-4	H1-2	ASF1A	BPTF	PADI4	H2BC15	H1-3	KAT6B	H4-16
223	toll-like receptor 4 signaling pathway (GO:0034142)	toll-like receptor 4 signaling pathway (GO:0034142)	19	0.726795099458099	1.93780500968322	0.000784128379936205	0.0135728051414966	0.0115814854888855	1578	tags=40%, list=8%, signal=37%	OAS1/LGALS9/NMI/PIK3AP1/SCIMP/LY96/CD14/TRIL	D1	OAS1	LGALS9	NMI	PIK3AP1	SCIMP	LY96	CD14	TRIL
224	negative regulation of viral entry into host cell (GO:0046597)	negative regulation of viral entry into host cell (GO:0046597)	16	0.769713146250235	1.94744088042043	0.000798879646647337	0.0137664081966907	0.0117466842780053	1789	tags=56%, list=10%, signal=51%	IFITM1/LY6E/TRIM5/IFITM2/CIITA/FCN1/GSN/TRIM26/PTX3	D1	IFITM1	LY6E	TRIM5	IFITM2	CIITA	FCN1	GSN	TRIM26	PTX3
225	negative regulation of binding (GO:0051100)	negative regulation of binding (GO:0051100)	84	0.503830010398001	1.83005923248853	0.000827471047837799	0.0141957255317951	0.0121130147774712	1215	tags=24%, list=7%, signal=22%	IFIT1/IFIT2/CARD16/SLPI/JAK2/RALB/IFI16/LRRK2/PRKCD/MITD1/NFKBIA/ACTB/EFHB/PARK7/ITGB1BP1/CTSZ/CDKN1A/LRPAP1/CFHR2/SP100	D1	IFIT1	IFIT2	CARD16	SLPI	JAK2	RALB	IFI16	LRRK2	PRKCD	MITD1	NFKBIA	ACTB	EFHB	PARK7	ITGB1BP1	CTSZ	CDKN1A	LRPAP1	CFHR2	SP100
226	T cell activation (GO:0042110)	T cell activation (GO:0042110)	86	-0.428342650602334	-1.73502978514652	0.000833233762290933	0.0142313377099248	0.0121434021528101	2485	tags=33%, list=13%, signal=28%	LAT/ZAP70/PPP3CB/CD1C/PTPN22/CD44/PPP3CA/IFNA16/CRTAM/IFNA4/RHOH/NLRC3/CHD7/CCL19/GATA3/LCK/CD8B/SLA2/IFNA1/CD2/CD3E/DPP4/IRF4/CD3G/RASGRP1/CCR7/ITK/CD28	D1	LAT	ZAP70	PPP3CB	CD1C	PTPN22	CD44	PPP3CA	IFNA16	CRTAM	IFNA4	RHOH	NLRC3	CHD7	CCL19	GATA3	LCK	CD8B	SLA2	IFNA1	CD2	CD3E	DPP4	IRF4	CD3G	RASGRP1	CCR7	ITK	CD28
227	mitochondrial ATP synthesis coupled proton transport (GO:0042776)	mitochondrial ATP synthesis coupled proton transport (GO:0042776)	16	0.768174288616474	1.94354743741542	0.000840272013174749	0.0142883258627953	0.0121920293495191	3004	tags=75%, list=16%, signal=63%	ATP5MF/ATP5MC1/ATP5F1D/ATP5PF/ATP5MC3/ATP5MC2/ATP5F1B/ATP5PO/ATP5PD/STOML2/ATP5F1A/ATP5PB	D1	ATP5MF	ATP5MC1	ATP5F1D	ATP5PF	ATP5MC3	ATP5MC2	ATP5F1B	ATP5PO	ATP5PD	STOML2	ATP5F1A	ATP5PB
228	negative regulation of natural killer cell mediated cytotoxicity (GO:0045953)	negative regulation of natural killer cell mediated cytotoxicity (GO:0045953)	15	0.75670616702518	1.88985835659084	0.000847966811830195	0.0143559293581779	0.0122497144700678	1294	tags=67%, list=7%, signal=62%	CEACAM1/LGALS9/LILRB1/SERPINB9/HLA-G/HLA-F/HLA-A/HLA-B/MICA/HLA-E	D1	CEACAM1	LGALS9	LILRB1	SERPINB9	HLA-G	HLA-F	HLA-A	HLA-B	MICA	HLA-E
229	phosphatidylcholine metabolic process (GO:0046470)	phosphatidylcholine metabolic process (GO:0046470)	73	0.51424934194511	1.82149175997751	0.000854032767698901	0.0143954868267151	0.0122834683067334	3829	tags=34%, list=21%, signal=27%	PLAAT4/LPCAT2/PLA2G7/PLBD1/PLA2G4A/MBOAT2/ABHD3/MBOAT7/PLAAT3/NR1H2/SLC44A4/ENPP2/APOA4/STARD10/PCTP/CSNK2B/LPIN2/SLC44A2/TMEM86B/PNPLA8/MFSD2A/LCAT/PLA2G4C/PLA2G2D/CEPT1	D1	PLAAT4	LPCAT2	PLA2G7	PLBD1	PLA2G4A	MBOAT2	ABHD3	MBOAT7	PLAAT3	NR1H2	SLC44A4	ENPP2	APOA4	STARD10	PCTP	CSNK2B	LPIN2	SLC44A2	TMEM86B	PNPLA8	MFSD2A	LCAT	PLA2G4C	PLA2G2D	CEPT1
230	protein mono-ADP-ribosylation (GO:0140289)	protein mono-ADP-ribosylation (GO:0140289)	12	0.788704011538963	1.88753315680208	0.000908474892250868	0.0152465786264711	0.0130096930794186	1398	tags=50%, list=8%, signal=46%	PARP14/PARP9/PARP12/PARP3/PARP11/PARP10	D1	PARP14	PARP9	PARP12	PARP3	PARP11	PARP10
231	positive regulation of cysteine-type endopeptidase activity (GO:2001056)	positive regulation of cysteine-type endopeptidase activity (GO:2001056)	58	0.542623935336077	1.8594917439544	0.00092569309664003	0.0154682915715607	0.0131988776458722	1991	tags=33%, list=11%, signal=29%	CASP1/AIM2/RIPK2/BAK1/TNFSF10/MEFV/PYCARD/NLRC4/IFI16/NOD1/CARD9/NDUFA13/GRIN2A/HTRA2/BCL10/NLRP3/TNF/GRIN1/CYCS	D1	CASP1	AIM2	RIPK2	BAK1	TNFSF10	MEFV	PYCARD	NLRC4	IFI16	NOD1	CARD9	NDUFA13	GRIN2A	HTRA2	BCL10	NLRP3	TNF	GRIN1	CYCS
232	regulation of angiogenesis (GO:0045765)	regulation of angiogenesis (GO:0045765)	196	0.393307456020869	1.61299436534858	0.000962577029856751	0.0159940902032374	0.0136475342912271	2681	tags=23%, list=14%, signal=20%	WARS1/CXCL10/CEACAM1/STAT1/PML/IL1B/IL1B/ANXA3/PRKD2/HLA-G/CTSH/CCR2/NINJ1/HTATIP2/RNH1/PGK1/CD40/CHI3L1/RRAS/CCR3/ALOX5/ZC3H12A/EGLN1/CNMD/GRN/HHEX/SP100/CD160/HK2/PIK3R6/RHOB/TNFAIP3/NIBAN2/MINAR1/ITGB8/SASH1/TNMD/NAXE/TSPAN12/KLF4/EPHA2/PAK4/IL1A/WNT5A/MYDGF	D1	WARS1	CXCL10	CEACAM1	STAT1	PML	IL1B	IL1B	ANXA3	PRKD2	HLA-G	CTSH	CCR2	NINJ1	HTATIP2	RNH1	PGK1	CD40	CHI3L1	RRAS	CCR3	ALOX5	ZC3H12A	EGLN1	CNMD	GRN	HHEX	SP100	CD160	HK2	PIK3R6	RHOB	TNFAIP3	NIBAN2	MINAR1	ITGB8	SASH1	TNMD
233	I-kappaB kinase/NF-kappaB signaling (GO:0007249)	I-kappaB kinase/NF-kappaB signaling (GO:0007249)	59	0.542951407863948	1.8643457311723	0.000965446377552928	0.0159940902032374	0.0136475342912271	3597	tags=53%, list=19%, signal=43%	TIFA/RIPK2/RBCK1/TLR7/RNF31/TBK1/RELB/SHARPIN/TLR8/LY96/NFKBIA/CHUK/TLR2/PRDX4/TNFRSF1A/TANK/CD14/BCL10/TNF/BCL3/UBA52/RIPK1/AZI2/IRAK2/TLR3/BIRC2/UBC/AKT1/TICAM1/NKIRAS2/TRADD	D1	TIFA	RIPK2	RBCK1	TLR7	RNF31	TBK1	RELB	SHARPIN	TLR8	LY96	NFKBIA	CHUK	TLR2	PRDX4	TNFRSF1A	TANK	CD14	BCL10	TNF	BCL3	UBA52	RIPK1	AZI2	IRAK2	TLR3	BIRC2	UBC	AKT1	TICAM1	NKIRAS2	TRADD
234	positive regulation of T cell mediated cytotoxicity (GO:0001916)	positive regulation of T cell mediated cytotoxicity (GO:0001916)	26	0.671430441128588	1.92243577973774	0.000978250962189839	0.0161369603164649	0.0137694433679353	1704	tags=46%, list=9%, signal=42%	HLA-DRB1/HLA-DRA/MR1/IL12RB1/NECTIN2/HLA-G/HLA-F/HLA-A/XCL1/HLA-B/HLA-E/AZGP1	D1	HLA-DRB1	HLA-DRA	MR1	IL12RB1	NECTIN2	HLA-G	HLA-F	HLA-A	XCL1	HLA-B	HLA-E	AZGP1
235	positive regulation of lymphocyte proliferation (GO:0050671)	positive regulation of lymphocyte proliferation (GO:0050671)	73	0.510458851066882	1.80806568951362	0.000985419438435501	0.0161860384355789	0.0138113210430669	692	tags=20%, list=4%, signal=20%	CD274/PDCD1LG2/AIF1/TNFSF13B/HLA-DPA1/HLA-DMB/IL1B/IL1B/IL15/HLA-DPB1/CD38/CD46/LILRB2/CD74/CD40	D1	CD274	PDCD1LG2	AIF1	TNFSF13B	HLA-DPA1	HLA-DMB	IL1B	IL1B	IL15	HLA-DPB1	CD38	CD46	LILRB2	CD74	CD40
236	regulation of response to interferon-gamma (GO:0060330)	regulation of response to interferon-gamma (GO:0060330)	12	0.78631837605216	1.88182383363965	0.000991818972772297	0.0162221238766994	0.013842112247121	246	tags=33%, list=1%, signal=33%	PARP9/STAT1/JAK2/SOCS1	D1	PARP9	STAT1	JAK2	SOCS1
237	superoxide metabolic process (GO:0006801)	superoxide metabolic process (GO:0006801)	31	0.650869179564691	1.93640605841925	0.00101058911255763	0.0164593838585336	0.0140445628833793	2058	tags=39%, list=11%, signal=34%	PRDX1/CYBB/SOD2/NCF2/CYBA/CYB5R4/SH3PXD2B/NOX4/NCF4/NRROS/PRG3/APOA4	D1	PRDX1	CYBB	SOD2	NCF2	CYBA	CYB5R4	SH3PXD2B	NOX4	NCF4	NRROS	PRG3	APOA4
238	regulation of phagocytosis (GO:0050764)	regulation of phagocytosis (GO:0050764)	58	0.538527737977281	1.84545468315728	0.00102936862323172	0.016694802040649	0.0142454419376031	2995	tags=42%, list=16%, signal=35%	PLSCR1/FCER1G/FCGR2B/IL1B/FPR2/IL1B/PYCARD/IL15/DYSF/CYBA/FGR/HCK/FPR2/TGM2/CAMK1D/TLR2/TNF/OLFM4/IL2RG/LMAN2/IL15RA/SYK/CALR/SIRPB1/FER1L5	D1	PLSCR1	FCER1G	FCGR2B	IL1B	FPR2	IL1B	PYCARD	IL15	DYSF	CYBA	FGR	HCK	FPR2	TGM2	CAMK1D	TLR2	TNF	OLFM4	IL2RG	LMAN2	IL15RA	SYK	CALR	SIRPB1	FER1L5
239	negative regulation of peptidyl-tyrosine phosphorylation (GO:0050732)	negative regulation of peptidyl-tyrosine phosphorylation (GO:0050732)	30	0.651545379766159	1.93506521330819	0.00104983854342294	0.0169185912302374	0.0144363981345549	1179	tags=27%, list=6%, signal=25%	PARP14/MVP/SOCS1/CD300A/PTPN6/LILRB4/PRKCD/SH2B3	D1	PARP14	MVP	SOCS1	CD300A	PTPN6	LILRB4	PRKCD	SH2B3
240	immune response-regulating cell surface receptor signaling pathway (GO:0002768)	immune response-regulating cell surface receptor signaling pathway (GO:0002768)	13	0.800024523673087	1.91600447979725	0.00105193313348626	0.0169185912302374	0.0144363981345549	944	tags=57%, list=5%, signal=54%	MICB/LILRB1/FPR2/HLA-G/LILRB2/CD40/FGR/FPR2	D1	MICB	LILRB1	FPR2	HLA-G	LILRB2	CD40	FGR	FPR2
241	positive regulation of superoxide anion generation (GO:0032930)	positive regulation of superoxide anion generation (GO:0032930)	14	0.762348123200097	1.87416396716269	0.00107016892871528	0.0171404649993402	0.0146257199298979	944	tags=44%, list=5%, signal=42%	TYROBP/FPR2/GSTP1/F2RL1/PRKCD/TGFB1/FPR2	D1	TYROBP	FPR2	GSTP1	F2RL1	PRKCD	TGFB1	FPR2
242	positive regulation of type 2 immune response (GO:0002830)	positive regulation of type 2 immune response (GO:0002830)	14	0.761771896360894	1.87274736555238	0.00108702163714322	0.017338444294929	0.0147946529039631	1754	tags=47%, list=9%, signal=42%	RSAD2/NOD2/CD74/XCL1/RARA/CD86/NLRP3	D1	RSAD2	NOD2	CD74	XCL1	RARA	CD86	NLRP3
243	protein-DNA complex assembly (GO:0065004)	protein-DNA complex assembly (GO:0065004)	133	0.441770166548741	1.71609509036016	0.00111234968693602	0.0176694230105886	0.0150770724298151	2176	tags=23%, list=12%, signal=21%	PSME2/PSME1/PSMB10/PSMB9/PSMB8/PSMB3/PSMA4/PSMB4/PSMA6/PSMA2/PSMA5/PSMD8/PSMB2/PSMA7/PSMD4/PSMB1/PSMC5/PSMD3/PSMA3/CETN2/GRWD1/PSMD13/H2BC17/CDC6/H2BC1/PSMB6/UBA52/H2AX/PSMB7/PSMA1/GTF2H5	D1	PSME2	PSME1	PSMB10	PSMB9	PSMB8	PSMB3	PSMA4	PSMB4	PSMA6	PSMA2	PSMA5	PSMD8	PSMB2	PSMA7	PSMD4	PSMB1	PSMC5	PSMD3	PSMA3	CETN2	GRWD1	PSMD13	H2BC17	CDC6	H2BC1	PSMB6	UBA52	H2AX	PSMB7	PSMA1	GTF2H5
244	positive regulation of CD4-positive, alpha-beta T cell activation (GO:2000516)	positive regulation of CD4-positive, alpha-beta T cell activation (GO:2000516)	12	0.780354551581262	1.8675511581296	0.00114183871158268	0.0180635140438899	0.0154133448168343	916	tags=50%, list=5%, signal=48%	LGALS9/HLA-DRB1/HLA-DRA/SOCS1/ZBTB7B/XCL1	D1	LGALS9	HLA-DRB1	HLA-DRA	SOCS1	ZBTB7B	XCL1
245	response to interferon-alpha (GO:0035455)	response to interferon-alpha (GO:0035455)	17	0.738378283460692	1.9100273608504	0.00116669145571526	0.018351514357407	0.0156590914710462	900	tags=41%, list=5%, signal=39%	LAMP3/IFITM1/BST2/EIF2AK2/IFITM2/ADAR/MX2	D1	LAMP3	IFITM1	BST2	EIF2AK2	IFITM2	ADAR	MX2
246	positive regulation of cytokine-mediated signaling pathway (GO:0001961)	positive regulation of cytokine-mediated signaling pathway (GO:0001961)	34	0.646297397334252	1.97503590689567	0.00116955246940987	0.018351514357407	0.0156590914710462	1826	tags=32%, list=10%, signal=29%	PARP14/PARP9/ZBP1/CASP1/NLRC5/CASP4/CD74/CD300LF/HSPA1B/HSPA1A/RIPK1	D1	PARP14	PARP9	ZBP1	CASP1	NLRC5	CASP4	CD74	CD300LF	HSPA1B	HSPA1A	RIPK1
247	canonical glycolysis (GO:0061621)	canonical glycolysis (GO:0061621)	22	0.697801999263575	1.91846889996112	0.00118270969802278	0.0184083041708384	0.0157075494274757	1252	tags=36%, list=7%, signal=34%	TPI1/HK3/PGK1/ENO1/PKM/GAPDH/PFKL/HK2	D1	TPI1	HK3	PGK1	ENO1	PKM	GAPDH	PFKL	HK2
248	glucose catabolic process to pyruvate (GO:0061718)	glucose catabolic process to pyruvate (GO:0061718)	22	0.697801999263575	1.91846889996112	0.00118270969802278	0.0184083041708384	0.0157075494274757	1252	tags=36%, list=7%, signal=34%	TPI1/HK3/PGK1/ENO1/PKM/GAPDH/PFKL/HK2	D1	TPI1	HK3	PGK1	ENO1	PKM	GAPDH	PFKL	HK2
249	regulation of NLRP3 inflammasome complex assembly (GO:1900225)	regulation of NLRP3 inflammasome complex assembly (GO:1900225)	16	0.759377586319792	1.9212910192304	0.00118968231820771	0.0184424648525372	0.0157366982611368	295	tags=25%, list=2%, signal=25%	GBP5/EIF2AK2/MEFV/CD36	D1	GBP5	EIF2AK2	MEFV	CD36
250	modulation by symbiont of entry into host (GO:0052372)	modulation by symbiont of entry into host (GO:0052372)	18	0.732555646442334	1.93321057847781	0.001241335294472	0.0191662169466477	0.0163542658374859	2131	tags=50%, list=11%, signal=44%	TRIM22/TRIM21/TRIM5/NECTIN2/TRIM38/TRIM27/TRIM25/CAV1/FUCA2	D1	TRIM22	TRIM21	TRIM5	NECTIN2	TRIM38	TRIM27	TRIM25	CAV1	FUCA2
251	regulation of cysteine-type endopeptidase activity involved in apoptotic process (GO:0043281)	regulation of cysteine-type endopeptidase activity involved in apoptotic process (GO:0043281)	81	0.48564391288176	1.75892032239862	0.00125678847948276	0.0193275041067867	0.0164918899236803	3573	tags=37%, list=19%, signal=30%	LAMP3/IFI6/CASP1/CARD16/TNFSF10/PYCARD/SRC/NOD1/SH3RF1/CARD9/YWHAE/NDUFA13/GPX1/HTRA2/LAMTOR5/BCL10/NLRP3/TNF/CYCS/SIAH2/KLF4/BCAP31/SYK/DHCR24/FIS1/RPS6KA1/AKT1/PMAIP1/ARL6IP5/PPM1F	D1	LAMP3	IFI6	CASP1	CARD16	TNFSF10	PYCARD	SRC	NOD1	SH3RF1	CARD9	YWHAE	NDUFA13	GPX1	HTRA2	LAMTOR5	BCL10	NLRP3	TNF	CYCS	SIAH2	KLF4	BCAP31	SYK	DHCR24	FIS1	RPS6KA1	AKT1	PMAIP1	ARL6IP5	PPM1F
252	mitotic spindle organization (GO:0007052)	mitotic spindle organization (GO:0007052)	151	-0.35817513341842	-1.57071744325136	0.0012686185469559	0.0194320142509912	0.016581066973371	3152	tags=38%, list=17%, signal=31%	CENPL/DYNLL2/DLGAP5/NEK9/SPDL1/SMC1A/TPX2/OFD1/INCENP/KIF3B/ABRAXAS1/NDEL1/LSM14A/ITGB3BP/CCNB1/PAFAH1B1/ZNF207/AURKA/BUB1/CENPF/KIFC1/TNKS/TAOK1/MAD2L1/CCDC61/DCTN6/EML4/BUB3/TOGARAM1/AURKC/NUP160/KIF11/GPSM2/EFHC1/STMN1/CENPQ/SGO1/MECP2/CKAP5/SBDS/CENPC/CEP192/KIF2A/MAP9/CLASP2/EFHC2/SMC3/SUN2/ZWILCH/SPICE1/STAG1/XPO1/NEK6/CENPK/RANBP2/PCNT/CEP126	D1	CENPL	DYNLL2	DLGAP5	NEK9	SPDL1	SMC1A	TPX2	OFD1	INCENP	KIF3B	ABRAXAS1	NDEL1	LSM14A	ITGB3BP	CCNB1	PAFAH1B1	ZNF207	AURKA	BUB1	CENPF	KIFC1	TNKS	TAOK1	MAD2L1	CCDC61	DCTN6	EML4	BUB3	TOGARAM1	AURKC	NUP160	KIF11	GPSM2	EFHC1	STMN1	CENPQ	SGO1
253	negative regulation of defense response (GO:0031348)	negative regulation of defense response (GO:0031348)	81	0.482879355040007	1.74890756028769	0.0013584928152768	0.0207264121224049	0.0176855586394887	2988	tags=34%, list=16%, signal=29%	TNFAIP6/TRIM21/TRAFD1/NMI/MEFV/FPR2/IFI16/PRKCD/SHARPIN/ELANE/ACOD1/FPR2/ALOX5/TNFRSF1A/TNFAIP3/C1QBP/DHX58/NLRP3/GPS2/IL10/MMP26/FFAR4/KLF4/MUL1/SIRT2/RB1/PTGER4/IRAK3	D1	TNFAIP6	TRIM21	TRAFD1	NMI	MEFV	FPR2	IFI16	PRKCD	SHARPIN	ELANE	ACOD1	FPR2	ALOX5	TNFRSF1A	TNFAIP3	C1QBP	DHX58	NLRP3	GPS2	IL10	MMP26	FFAR4	KLF4	MUL1	SIRT2	RB1	PTGER4	IRAK3
254	negative regulation of cytokine production involved in immune response (GO:0002719)	negative regulation of cytokine production involved in immune response (GO:0002719)	17	0.733740065039864	1.89802927763503	0.0013652741481799	0.0207478669762773	0.0177038657673225	2988	tags=59%, list=16%, signal=49%	LILRB1/LILRB4/HLA-F/TGFB1/XCL1/JAK3/TNF/IL10/CUEDC2/IRAK3	D1	LILRB1	LILRB4	HLA-F	TGFB1	XCL1	JAK3	TNF	IL10	CUEDC2	IRAK3
255	protein polymerization (GO:0051258)	protein polymerization (GO:0051258)	53	0.539112806751345	1.81517256239578	0.00141564851282674	0.02142903239024	0.0182850947229509	1485	tags=21%, list=8%, signal=19%	PSTPIP2/MSRB2/AIF1/JAK2/CHMP2A/MSRB1/GSN/RAC1/GAS7/GPX4/SPIRE1	D1	PSTPIP2	MSRB2	AIF1	JAK2	CHMP2A	MSRB1	GSN	RAC1	GAS7	GPX4	SPIRE1
256	regulation of tumor necrosis factor-mediated signaling pathway (GO:0010803)	regulation of tumor necrosis factor-mediated signaling pathway (GO:0010803)	55	0.539180113740076	1.82536639754503	0.00143062878131631	0.0215711995932849	0.0184064040161954	2053	tags=35%, list=11%, signal=31%	CASP1/CARD16/RBCK1/GSTP1/CASP4/PYCARD/RNF31/F2RL1/SHARPIN/CHUK/TNFRSF1A/TNFAIP3/HSPA1B/HSPA1A/GPS2/TNF/RIPK1/SPPL2A/CLIP3	D1	CASP1	CARD16	RBCK1	GSTP1	CASP4	PYCARD	RNF31	F2RL1	SHARPIN	CHUK	TNFRSF1A	TNFAIP3	HSPA1B	HSPA1A	GPS2	TNF	RIPK1	SPPL2A	CLIP3
257	negative regulation of protein localization to cell periphery (GO:1904376)	negative regulation of protein localization to cell periphery (GO:1904376)	20	0.695840222954641	1.88472170496593	0.00143796395483661	0.021597435274978	0.0184287905577873	1357	tags=30%, list=7%, signal=28%	GBP1/RHOQ/TGFB1/TMEM59/PID1/ABI3	D1	GBP1	RHOQ	TGFB1	TMEM59	PID1	ABI3
258	regulation of interferon-gamma-mediated signaling pathway (GO:0060334)	regulation of interferon-gamma-mediated signaling pathway (GO:0060334)	21	0.714003666314788	1.95470238151628	0.00145562316129952	0.0217779279171169	0.018582802414142	246	tags=29%, list=1%, signal=28%	PARP14/PARP9/STAT1/NLRC5/JAK2/SOCS1	D1	PARP14	PARP9	STAT1	NLRC5	JAK2	SOCS1
259	tricarboxylic acid metabolic process (GO:0072350)	tricarboxylic acid metabolic process (GO:0072350)	12	0.767327333473253	1.8363743088173	0.00155856175716302	0.0232279860333948	0.0198201167980617	2455	tags=58%, list=13%, signal=51%	IDH3G/IDH3B/IDH2/IDH1/ACO1/IDH3A/ACLY	D1	IDH3G	IDH3B	IDH2	IDH1	ACO1	IDH3A	ACLY
260	receptor signaling pathway via STAT (GO:0097696)	receptor signaling pathway via STAT (GO:0097696)	25	0.686260018483225	1.95574442278512	0.00158987428216306	0.0236035181890362	0.0201405531533936	2166	tags=44%, list=12%, signal=39%	STAT2/STAT1/NMI/JAK2/STAT3/CCR2/IL31RA/GHR/CCL2/PKD2/STAT5A	D1	STAT2	STAT1	NMI	JAK2	STAT3	CCR2	IL31RA	GHR	CCL2	PKD2	STAT5A
261	negative regulation of MAPK cascade (GO:0043409)	negative regulation of MAPK cascade (GO:0043409)	88	0.469596284270923	1.71819747498779	0.00161306530237141	0.0238560615599756	0.0203560448925999	1179	tags=19%, list=6%, signal=18%	GBP1/P2RX7/IL1B/DUSP3/DUSP6/IL1B/GSTP1/CD300A/DUSP1/LILRB4/DUSP10/PRKCD/LMO3/FLCN/ITGB1BP1/SPRY3/SH2B3	D1	GBP1	P2RX7	IL1B	DUSP3	DUSP6	IL1B	GSTP1	CD300A	DUSP1	LILRB4	DUSP10	PRKCD	LMO3	FLCN	ITGB1BP1	SPRY3	SH2B3
262	proteasome assembly (GO:0043248)	proteasome assembly (GO:0043248)	11	0.828889869578431	1.94823154743163	0.00163714407582664	0.0241197562316445	0.0205810518813241	1486	tags=45%, list=8%, signal=42%	POMP/PSMD4/ADRM1/PSMG2/PSMD13	D1	POMP	PSMD4	ADRM1	PSMG2	PSMD13
263	negative regulation of tumor necrosis factor production (GO:0032720)	negative regulation of tumor necrosis factor production (GO:0032720)	45	0.561168214544047	1.82683593576474	0.0017144593495664	0.0251627874118871	0.0214710558526847	1545	tags=31%, list=8%, signal=29%	LGALS9/LILRB1/CD33/GSTP1/PTPN6/CLEC4A/BPI/VSIR/RARA/ZC3H12A/DICER1/TRIM27/TNFAIP3/LILRA4	D1	LGALS9	LILRB1	CD33	GSTP1	PTPN6	CLEC4A	BPI	VSIR	RARA	ZC3H12A	DICER1	TRIM27	TNFAIP3	LILRA4
264	neutrophil chemotaxis (GO:0030593)	neutrophil chemotaxis (GO:0030593)	64	0.510313210608377	1.78428030399257	0.00175424291726099	0.0256491578054069	0.0218860689318566	3502	tags=33%, list=19%, signal=27%	CXCL10/S100A12/FCER1G/PDE4B/S100A8/CXCL9/PPIB/S100A9/XCL1/CCL4/CCL25/CCL3/CCL2/CCL23/CKLF/EDN2/ITGB2/SYK/LGALS3/SRP54/CCL1/CXCL2	D1	CXCL10	S100A12	FCER1G	PDE4B	S100A8	CXCL9	PPIB	S100A9	XCL1	CCL4	CCL25	CCL3	CCL2	CCL23	CKLF	EDN2	ITGB2	SYK	LGALS3	SRP54	CCL1	CXCL2
265	positive regulation of endopeptidase activity (GO:0010950)	positive regulation of endopeptidase activity (GO:0010950)	30	0.639002601144447	1.89781363369019	0.00178790804493614	0.026042736050768	0.0222219037640723	415	tags=27%, list=2%, signal=26%	PSME2/PSME1/PSENEN/AIM2/PRELID1/MEFV/PYCARD/STAT3	D1	PSME2	PSME1	PSENEN	AIM2	PRELID1	MEFV	PYCARD	STAT3
266	negative regulation of protein binding (GO:0032091)	negative regulation of protein binding (GO:0032091)	71	0.499165621310971	1.76595581023574	0.00179879511833429	0.0261028163788359	0.0222731694707874	1483	tags=24%, list=8%, signal=22%	IFIT1/IFIT2/CARD16/SLPI/RALB/LRRK2/PRKCD/MITD1/ACTB/EFHB/PARK7/ITGB1BP1/CTSZ/CDKN1A/LRPAP1/CFHR2/B2M	D1	IFIT1	IFIT2	CARD16	SLPI	RALB	LRRK2	PRKCD	MITD1	ACTB	EFHB	PARK7	ITGB1BP1	CTSZ	CDKN1A	LRPAP1	CFHR2	B2M
267	positive regulation of lymphocyte migration (GO:2000403)	positive regulation of lymphocyte migration (GO:2000403)	14	0.74485679279976	1.83116311207245	0.00187993272371962	0.0271780536088305	0.0231906544156069	330	tags=29%, list=2%, signal=28%	CXCL10/AIF1/TNFRSF14/PYCARD	D1	CXCL10	AIF1	TNFRSF14	PYCARD
268	positive regulation of cytokine production involved in immune response (GO:0002720)	positive regulation of cytokine production involved in immune response (GO:0002720)	32	0.632559917058145	1.90401861536522	0.00190015318318757	0.0273678779369553	0.0233526288695754	1483	tags=38%, list=8%, signal=35%	FFAR2/NOD2/TNFRSF14/SCIMP/HLA-G/HLA-F/F2RL1/HLA-A/XCL1/CD160/HLA-E/B2M	D1	FFAR2	NOD2	TNFRSF14	SCIMP	HLA-G	HLA-F	F2RL1	HLA-A	XCL1	CD160	HLA-E	B2M
269	regulation of glucose metabolic process (GO:0010906)	regulation of glucose metabolic process (GO:0010906)	33	-0.54469341956024	-1.81428489530557	0.00192952197214994	0.0276875643587314	0.0236254128384158	2771	tags=42%, list=15%, signal=36%	FOXK2/MLYCD/DGKQ/RORC/SLC45A3/PDK2/USP7/SIRT1/IRS2/PRKN/OGT/PDK4/RORA/RUBCNL	D1	FOXK2	MLYCD	DGKQ	RORC	SLC45A3	PDK2	USP7	SIRT1	IRS2	PRKN	OGT	PDK4	RORA	RUBCNL
270	positive regulation of extrinsic apoptotic signaling pathway (GO:2001238)	positive regulation of extrinsic apoptotic signaling pathway (GO:2001238)	28	0.654430673005504	1.91320334818478	0.00195925246424913	0.0280100537481542	0.0239005885404894	2072	tags=39%, list=11%, signal=35%	PML/TNFSF10/LTBR/BID/PYCARD/HTRA2/BCL10/DEDD2/TNF/RIPK1/CAV1	D1	PML	TNFSF10	LTBR	BID	PYCARD	HTRA2	BCL10	DEDD2	TNF	RIPK1	CAV1
271	granulocyte chemotaxis (GO:0071621)	granulocyte chemotaxis (GO:0071621)	67	0.508017978738063	1.77875480972175	0.00199089116712141	0.0283573428232053	0.0241969254687236	3502	tags=33%, list=19%, signal=27%	CXCL10/S100A12/FCER1G/PDE4B/S100A8/CXCL9/PPIB/S100A9/XCL1/CCL4/ADGRE2/CCL25/CCL3/CCL2/CCL23/CKLF/EDN2/ITGB2/SYK/LGALS3/SRP54/CCL1/CXCL2	D1	CXCL10	S100A12	FCER1G	PDE4B	S100A8	CXCL9	PPIB	S100A9	XCL1	CCL4	ADGRE2	CCL25	CCL3	CCL2	CCL23	CKLF	EDN2	ITGB2	SYK	LGALS3	SRP54	CCL1	CXCL2
272	regulation of canonical Wnt signaling pathway (GO:0060828)	regulation of canonical Wnt signaling pathway (GO:0060828)	246	0.366070216788457	1.54973790612513	0.00210037403576799	0.0298067785958251	0.0254337088154722	2302	tags=17%, list=12%, signal=16%	PSME2/PSME1/PSMB10/PSMB9/PSMB8/KREMEN1/STK3/PSMB3/PSMA4/PSMB4/PSMA6/ILK/PSMA2/TCF7L2/PSMA5/PSMD8/PSMB2/LRRK2/PSMA7/PSMD4/TGFB1/PSMB1/PSMC5/PSMD3/TMEM170B/HHEX/PSMA3/PSMD13/CDH3/CSNK1G2/ATP6AP2/PSMB6/FRAT1/LATS2/DRAXIN/NFKB1/CCNY/PSMB7/CAV1/PSMA1/SIAH2/DKK4/SDHAF2	D1	PSME2	PSME1	PSMB10	PSMB9	PSMB8	KREMEN1	STK3	PSMB3	PSMA4	PSMB4	PSMA6	ILK	PSMA2	TCF7L2	PSMA5	PSMD8	PSMB2	LRRK2	PSMA7	PSMD4	TGFB1	PSMB1	PSMC5	PSMD3	TMEM170B	HHEX	PSMA3	PSMD13	CDH3	CSNK1G2	ATP6AP2	PSMB6	FRAT1	LATS2	DRAXIN	NFKB1	CCNY
273	negative regulation of response to biotic stimulus (GO:0002832)	negative regulation of response to biotic stimulus (GO:0002832)	31	0.624757558618731	1.85872116784151	0.00216115058127398	0.0305569276326651	0.0260738005352084	1794	tags=39%, list=10%, signal=35%	TRIM21/TRAFD1/CARD16/NMI/IFI16/TRIB1/ACOD1/LILRA2/TNFAIP3/C1QBP/DHX58/LTF	D1	TRIM21	TRAFD1	CARD16	NMI	IFI16	TRIB1	ACOD1	LILRA2	TNFAIP3	C1QBP	DHX58	LTF
274	response to zinc ion (GO:0010043)	response to zinc ion (GO:0010043)	26	0.647196301147756	1.85304872943956	0.00219364847843419	0.0309032230903503	0.0263692896235904	2745	tags=46%, list=15%, signal=39%	MT2A/MT1B/MT1E/MT1X/MT1F/MT1A/MT1M/HVCN1/MT4/P2RX4/ATP13A2/MT1HL1	D1	MT2A	MT1B	MT1E	MT1X	MT1F	MT1A	MT1M	HVCN1	MT4	P2RX4	ATP13A2	MT1HL1
275	negative regulation of ERK1 and ERK2 cascade (GO:0070373)	negative regulation of ERK1 and ERK2 cascade (GO:0070373)	45	0.554269815189157	1.8043787767273	0.00222133166609329	0.0311743000558015	0.0266005958207261	1096	tags=20%, list=6%, signal=19%	GBP1/DUSP3/DUSP6/GSTP1/DUSP10/LMO3/FLCN/ITGB1BP1/SPRY3	D1	GBP1	DUSP3	DUSP6	GSTP1	DUSP10	LMO3	FLCN	ITGB1BP1	SPRY3
276	beta-catenin-TCF complex assembly (GO:1904837)	beta-catenin-TCF complex assembly (GO:1904837)	29	-0.566004975713793	-1.82490926402056	0.00222904321642518	0.0311743000558015	0.0266005958207261	1136	tags=28%, list=6%, signal=26%	TLE3/MYC/TRRAP/BCL9/BCL9L/LEF1/AXIN2/TCF7	D1	TLE3	MYC	TRRAP	BCL9	BCL9L	LEF1	AXIN2	TCF7
277	positive regulation of leukocyte chemotaxis (GO:0002690)	positive regulation of leukocyte chemotaxis (GO:0002690)	52	0.531371722928636	1.78574255842556	0.00224751100464256	0.0313191064184848	0.0267241570721131	944	tags=19%, list=5%, signal=18%	CXCL10/AIF1/LGALS9/PLA2G7/FPR2/CCR1/CCR2/F2RL1/XCL1/FPR2	D1	CXCL10	AIF1	LGALS9	PLA2G7	FPR2	CCR1	CCR2	F2RL1	XCL1	FPR2
278	apoptotic mitochondrial changes (GO:0008637)	apoptotic mitochondrial changes (GO:0008637)	31	0.621827890917124	1.85000509022613	0.00225864429879226	0.0313610323501371	0.0267599318853501	1859	tags=29%, list=10%, signal=26%	IFI6/IFIT2/BAK1/ATG3/BID/SOD2/HK2/HSPD1/TIMM50	D1	IFI6	IFIT2	BAK1	ATG3	BID	SOD2	HK2	HSPD1	TIMM50
279	cellular response to chemical stress (GO:0062197)	cellular response to chemical stress (GO:0062197)	98	0.45103235110752	1.67994172189203	0.0023355636634123	0.0322602167980538	0.0275271934445351	2636	tags=33%, list=14%, signal=28%	AIF1/FAS/PRDX1/GSTP1/VRK2/CYBB/PRR5L/SOD2/NCF2/LRRK2/CYBA/PRDX3/PARK7/ZC3H12A/SLC25A24/SLC4A11/NOX4/NFE2L2/GPX1/HTRA2/HSPA1B/HSPA1A/SERPINB6/PKD2/NCF4/CYCS/CAV1/CAT/ATP13A2/GPX2/SIRT2/ALDH3B1	D1	AIF1	FAS	PRDX1	GSTP1	VRK2	CYBB	PRR5L	SOD2	NCF2	LRRK2	CYBA	PRDX3	PARK7	ZC3H12A	SLC25A24	SLC4A11	NOX4	NFE2L2	GPX1	HTRA2	HSPA1B	HSPA1A	SERPINB6	PKD2	NCF4	CYCS	CAV1	CAT	ATP13A2	GPX2	SIRT2	ALDH3B1
280	activation of cysteine-type endopeptidase activity involved in apoptotic process (GO:0006919)	activation of cysteine-type endopeptidase activity involved in apoptotic process (GO:0006919)	80	0.488483015593688	1.76094506152836	0.0023401193532267	0.0322602167980538	0.0275271934445351	2062	tags=29%, list=11%, signal=26%	CASP5/CASP1/FAS/TNFSF10/JAK2/BID/CASP4/S100A8/PYCARD/NLRC4/S100A9/NOD1/PDCD2/TNFSF15/TNFRSF10B/MTCH1/CASP10/TNF/CRADD/RIPK1/HSPD1/CYCS/AIFM1	D1	CASP5	CASP1	FAS	TNFSF10	JAK2	BID	CASP4	S100A8	PYCARD	NLRC4	S100A9	NOD1	PDCD2	TNFSF15	TNFRSF10B	MTCH1	CASP10	TNF	CRADD	RIPK1	HSPD1	CYCS	AIFM1
281	calcineurin-NFAT signaling cascade (GO:0033173)	calcineurin-NFAT signaling cascade (GO:0033173)	11	-0.736588926718444	-1.83583485758078	0.00236395203625124	0.0323576413472687	0.0276103244547597	3653	tags=73%, list=20%, signal=58%	LACRT/PPP3CC/PPP3R1/PPP3CB/PPP3CA/NFATC1/NFATC3/NFATC2	D1	LACRT	PPP3CC	PPP3R1	PPP3CB	PPP3CA	NFATC1	NFATC3	NFATC2
282	calcineurin-mediated signaling (GO:0097720)	calcineurin-mediated signaling (GO:0097720)	11	-0.736588926718444	-1.83583485758078	0.00236395203625124	0.0323576413472687	0.0276103244547597	3653	tags=73%, list=20%, signal=58%	LACRT/PPP3CC/PPP3R1/PPP3CB/PPP3CA/NFATC1/NFATC3/NFATC2	D1	LACRT	PPP3CC	PPP3R1	PPP3CB	PPP3CA	NFATC1	NFATC3	NFATC2
283	response to prostaglandin E (GO:0034695)	response to prostaglandin E (GO:0034695)	11	-0.736302565119224	-1.83512114524185	0.00240436049714743	0.0327944576642723	0.0279830537309812	934	tags=36%, list=5%, signal=35%	CCL19/GNG2/CCR7/TGFBR3	D1	CCL19	GNG2	CCR7	TGFBR3
284	phosphorylation (GO:0016310)	phosphorylation (GO:0016310)	383	-0.271589362174229	-1.32779068871228	0.00246683007297082	0.0335280425410823	0.0286090114837868	2817	tags=23%, list=15%, signal=20%	MAP4K1/ERBB2/CDC42BPG/NEK11/MERTK/MAP4K5/PASK/SRPK1/RUNX3/HASPIN/COPS2/MAP3K9/ZAP70/LMTK3/AURKC/DGKQ/EIF2AK3/BMP2K/PPP3CB/DGKE/APP/CCNT1/IP6K3/HIPK1/STK38/STK17B/STK17A/PIK3R4/CDKL2/BCR/PDK2/ACVR2B/CDK14/LIPE/TLK1/GNPTAB/HIPK2/DGKH/BRAF/PRKAA1/PRKAR1B/PRKCZ/MAP4K4/NEK4/CERK/STK26/PXK/JAK1/AATK/MAPK8/PRAG1/STK39/CDK13/PEAK1/DGKG/DGKD/ILF3/RYK/LCK/TNIK/BMPR1A/ROS1/MAP3K1/STK4/CILK1/CDC25B/DGKK/FGGY…	D1	MAP4K1	ERBB2	CDC42BPG	NEK11	MERTK	MAP4K5	PASK	SRPK1	RUNX3	HASPIN	COPS2	MAP3K9	ZAP70	LMTK3	AURKC	DGKQ	EIF2AK3	BMP2K	PPP3CB	DGKE	APP	CCNT1	IP6K3	HIPK1	STK38	STK17B	STK17A	PIK3R4	CDKL2	BCR	PDK2	ACVR2B	CDK14	LIPE	TLK1	GNPTAB	HIPK2
285	response to exogenous dsRNA (GO:0043330)	response to exogenous dsRNA (GO:0043330)	34	0.621779364477511	1.90011065505613	0.00257151958146252	0.0348283002962993	0.0297185033070959	2988	tags=47%, list=16%, signal=40%	IFIT1/IFIH1/DDX58/RALB/IFNK/PQBP1/CGAS/FLOT1/SLC3A2/CAV1/MUL1/IFNA2/TLR3/IFNB1/IFNA17/IRAK3	D1	IFIT1	IFIH1	DDX58	RALB	IFNK	PQBP1	CGAS	FLOT1	SLC3A2	CAV1	MUL1	IFNA2	TLR3	IFNB1	IFNA17	IRAK3
286	cyclooxygenase pathway (GO:0019371)	cyclooxygenase pathway (GO:0019371)	10	0.799893364823233	1.82896715889901	0.00259015654650123	0.0349580568863453	0.0298292227972115	402	tags=20%, list=2%, signal=20%	CBR1/PTGS2	D1	CBR1	PTGS2
287	positive regulation of peptidyl-tyrosine phosphorylation (GO:0050731)	positive regulation of peptidyl-tyrosine phosphorylation (GO:0050731)	129	0.413771219933806	1.60824959135098	0.00260620425265712	0.0350520850705801	0.0299094557365272	2105	tags=20%, list=11%, signal=18%	PARP14/PARP9/RIPK2/CLEC6A/TNFRSF14/JAK2/IL15/STAT3/SRC/IL31RA/CD74/CD40/TGFB1/NEDD9/IL20/LILRA5/NOX4/TNFRSF1A/GATA1/GHR/TNF/FLT3/ENPP2/EPO/DLG4/LYN	D1	PARP14	PARP9	RIPK2	CLEC6A	TNFRSF14	JAK2	IL15	STAT3	SRC	IL31RA	CD74	CD40	TGFB1	NEDD9	IL20	LILRA5	NOX4	TNFRSF1A	GATA1	GHR	TNF	FLT3	ENPP2	EPO	DLG4	LYN
288	regulation of tyrosine phosphorylation of STAT protein (GO:0042509)	regulation of tyrosine phosphorylation of STAT protein (GO:0042509)	63	0.510844411580274	1.78254515164601	0.00261806085905306	0.0350620760394488	0.0299179808910377	2105	tags=25%, list=11%, signal=23%	PARP14/PARP9/JAK2/SOCS1/IL15/STAT3/IL31RA/CD40/IL20/SH2B3/TNFRSF1A/GHR/TNF/FLT3/EPO/LYN	D1	PARP14	PARP9	JAK2	SOCS1	IL15	STAT3	IL31RA	CD40	IL20	SH2B3	TNFRSF1A	GHR	TNF	FLT3	EPO	LYN
289	positive regulation of response to cytokine stimulus (GO:0060760)	positive regulation of response to cytokine stimulus (GO:0060760)	14	0.733553183031478	1.80337420896916	0.00262511398326443	0.0350620760394488	0.0299179808910377	687	tags=21%, list=4%, signal=21%	IFIH1/DDX58/CD74	D1	IFIH1	DDX58	CD74
290	heart trabecula morphogenesis (GO:0061384)	heart trabecula morphogenesis (GO:0061384)	18	-0.652875308775228	-1.84546467895	0.00271972489727757	0.0361224574770285	0.0308227895952065	553	tags=22%, list=3%, signal=22%	BMPR1A/NOG/TGFBR3/S1PR1	D1	BMPR1A	NOG	TGFBR3	S1PR1
291	glycolytic process through glucose-6-phosphate (GO:0061620)	glycolytic process through glucose-6-phosphate (GO:0061620)	23	0.665166196559268	1.8445667221064	0.00272322153518531	0.0361224574770285	0.0308227895952065	1252	tags=35%, list=7%, signal=32%	TPI1/HK3/PGK1/ENO1/PKM/GAPDH/PFKL/HK2	D1	TPI1	HK3	PGK1	ENO1	PKM	GAPDH	PFKL	HK2
292	regulation of peptidase activity (GO:0052547)	regulation of peptidase activity (GO:0052547)	21	0.695807376371349	1.90488704727468	0.00276398756094767	0.0365376437851301	0.0311770622862482	2516	tags=52%, list=14%, signal=45%	PSMB8/CSTA/CST3/CTSH/NRDC/CSTB/NDUFA13/PSMA3/CAV1/SVBP/ATP13A2	D1	PSMB8	CSTA	CST3	CTSH	NRDC	CSTB	NDUFA13	PSMA3	CAV1	SVBP	ATP13A2
293	regulation of humoral immune response (GO:0002920)	regulation of humoral immune response (GO:0002920)	51	0.541604855344723	1.805589974191	0.00278506140725124	0.0366905700750504	0.0313075521583945	1721	tags=25%, list=9%, signal=23%	SERPING1/CD59/C4BPA/C3AR1/FCGR2B/CFP/CD46/C1QB/CFHR2/C1QC/C5/C2/C1QBP	D1	SERPING1	CD59	C4BPA	C3AR1	FCGR2B	CFP	CD46	C1QB	CFHR2	C1QC	C5	C2	C1QBP
294	protein localization to chromatin (GO:0071168)	protein localization to chromatin (GO:0071168)	20	-0.618780049451031	-1.79953818064947	0.00283987312262143	0.0372854090248936	0.0318151199451574	1142	tags=30%, list=6%, signal=28%	MACROH2A2/MRNIP/CHMP7/MCM8/TASOR/MSH2	D1	MACROH2A2	MRNIP	CHMP7	MCM8	TASOR	MSH2
295	tight junction assembly (GO:0120192)	tight junction assembly (GO:0120192)	52	-0.46939395067606	-1.74372613227835	0.00286263286344446	0.0374568232301546	0.031961385297833	4848	tags=37%, list=26%, signal=27%	CLDN5/CLDN18/MARVELD3/PDCD6IP/TBCD/CLDN11/ECT2/AFDN/CLDN10/PARD6A/PECAM1/MPP7/CLDN12/STRN/PARD6B/MARVELD2/LSR/DLG1/PATJ	D1	CLDN5	CLDN18	MARVELD3	PDCD6IP	TBCD	CLDN11	ECT2	AFDN	CLDN10	PARD6A	PECAM1	MPP7	CLDN12	STRN	PARD6B	MARVELD2	LSR	DLG1	PATJ
296	positive regulation of interferon-gamma production (GO:0032729)	positive regulation of interferon-gamma production (GO:0032729)	55	0.522402252506699	1.76856581581429	0.00287538685728392	0.0374722708273944	0.031974566517294	1200	tags=32%, list=6%, signal=30%	LGALS9/HLA-DPA1/PDE4B/IL1B/TLR7/LILRB1/IL1B/PYCARD/IL12RB1/HLA-DPB1/BTN3A1/CCR2/ISG15/F2RL1/TLR8/HLA-A/TRIM27/IL27	D1	LGALS9	HLA-DPA1	PDE4B	IL1B	TLR7	LILRB1	IL1B	PYCARD	IL12RB1	HLA-DPB1	BTN3A1	CCR2	ISG15	F2RL1	TLR8	HLA-A	TRIM27	IL27
297	inositol phosphate-mediated signaling (GO:0048016)	inositol phosphate-mediated signaling (GO:0048016)	20	-0.618393951158236	-1.79841532832095	0.00288322912842905	0.0374722708273944	0.031974566517294	4036	tags=55%, list=22%, signal=43%	EDN3/LACRT/PPP3CC/PPP3R1/PPP3CB/NMUR1/PPP3CA/PLCE1/NFATC1/NFATC3/NFATC2	D1	EDN3	LACRT	PPP3CC	PPP3R1	PPP3CB	NMUR1	PPP3CA	PLCE1	NFATC1	NFATC3	NFATC2
298	acute-phase response (GO:0006953)	acute-phase response (GO:0006953)	15	0.722208260508426	1.80370053238296	0.00295297740280553	0.0382499757544609	0.0326381712941664	963	tags=20%, list=5%, signal=19%	APOL2/PLSCR1/CEBPB	D1	APOL2	PLSCR1	CEBPB
299	negative regulation of protein localization to membrane (GO:1905476)	negative regulation of protein localization to membrane (GO:1905476)	24	0.664050790181376	1.86695116991994	0.00299027645831185	0.0385704833346409	0.0329116559460298	1357	tags=29%, list=7%, signal=27%	GBP1/RHOQ/TGFB1/TMEM59/PID1/ITGB1BP1/ABI3	D1	GBP1	RHOQ	TGFB1	TMEM59	PID1	ITGB1BP1	ABI3
300	protein localization to vacuole (GO:0072665)	protein localization to vacuole (GO:0072665)	14	0.728696529897509	1.79143456613711	0.00299770595865085	0.0385704833346409	0.0329116559460298	2694	tags=57%, list=14%, signal=49%	GBP1/RTN4/LAMTOR5/LAMTOR4/MFSD1/ATP13A2/KPTN/RNF128	D1	GBP1	RTN4	LAMTOR5	LAMTOR4	MFSD1	ATP13A2	KPTN	RNF128
301	positive regulation of cellular catabolic process (GO:0031331)	positive regulation of cellular catabolic process (GO:0031331)	134	0.424372703000792	1.64783098956433	0.00302389405126121	0.0387781762055424	0.0330888773785498	1225	tags=19%, list=7%, signal=18%	TRIM22/DTX3L/TRIM21/P2RX7/TRIM5/IL1B/MEFV/IL1B/PRR5L/MOV10/PIM2/TRIM38/LRRK2/NRDC/PRKCD/DHRSX/GTPBP1/PFKFB4/SH3D19/TMEM59/FLCN/HSP90AA1/ZC3H12A/ATF6/TRIM27/MLXIPL	D1	TRIM22	DTX3L	TRIM21	P2RX7	TRIM5	IL1B	MEFV	IL1B	PRR5L	MOV10	PIM2	TRIM38	LRRK2	NRDC	PRKCD	DHRSX	GTPBP1	PFKFB4	SH3D19	TMEM59	FLCN	HSP90AA1	ZC3H12A	ATF6	TRIM27	MLXIPL
302	cytidine to uridine editing (GO:0016554)	cytidine to uridine editing (GO:0016554)	11	0.805703286509056	1.89373355647914	0.00305422125865762	0.0390373975444319	0.0333100673347498	1320	tags=45%, list=7%, signal=42%	APOBEC3G/APOBEC3A/APOBEC3B/APOBEC3F/APOBEC1	D1	APOBEC3G	APOBEC3A	APOBEC3B	APOBEC3F	APOBEC1
303	receptor internalization (GO:0031623)	receptor internalization (GO:0031623)	48	0.536359095031194	1.76305028041897	0.00307109220645767	0.0391234848743453	0.0333835244537296	2804	tags=35%, list=15%, signal=30%	CEACAM1/MX1/FCER1G/LILRB1/CD36/ADM/LILRB4/MX2/LRP1/RAB31/GRB2/GRK2/CAV1/DRD3/GRK3/ITGB2/SYK	D1	CEACAM1	MX1	FCER1G	LILRB1	CD36	ADM	LILRB4	MX2	LRP1	RAB31	GRB2	GRK2	CAV1	DRD3	GRK3	ITGB2	SYK
304	regulation of ERBB signaling pathway (GO:1901184)	regulation of ERBB signaling pathway (GO:1901184)	15	0.720211846470363	1.79871452867708	0.00308796921837027	0.0392090828385173	0.0334565640037416	288	tags=20%, list=2%, signal=20%	IFI6/CEACAM1/RHBDF2	D1	IFI6	CEACAM1	RHBDF2
305	negative regulation of protein kinase activity (GO:0006469)	negative regulation of protein kinase activity (GO:0006469)	85	0.467363547831759	1.70046137782452	0.00310601257980984	0.0393088805182491	0.0335417199731665	2755	tags=27%, list=15%, signal=23%	WARS1/CEACAM1/MVP/DUSP3/GSTP1/PYCARD/ADAR/LILRB4/DUSP10/TRIB1/PARK7/ITGB1BP1/CDKN1A/TRIM27/SLC8A1/DTNBP1/RTRAF/CDKN1C/CAV1/CDK5RAP3/YWHAG/PTPRO/RB1	D1	WARS1	CEACAM1	MVP	DUSP3	GSTP1	PYCARD	ADAR	LILRB4	DUSP10	TRIB1	PARK7	ITGB1BP1	CDKN1A	TRIM27	SLC8A1	DTNBP1	RTRAF	CDKN1C	CAV1	CDK5RAP3	YWHAG	PTPRO	RB1
306	cellular transition metal ion homeostasis (GO:0046916)	cellular transition metal ion homeostasis (GO:0046916)	91	0.463353022554658	1.70765392940342	0.00314888093852875	0.0396193084912283	0.0338066038366657	2793	tags=33%, list=15%, signal=28%	MT2A/MT1B/MT1E/SLC31A2/ATP6V0D1/LCN2/MT1X/CUL1/MT1F/MT1A/NUBP1/FRRS1/ABCG2/FTL/MT1M/ATP6V1G1/SLC39A4/SLC31A1/MT4/ACO1/SLC30A1/SLC39A7/FLVCR1/FBXL5/TMEM199/ISCU/SLC46A1/ATP13A2/MT1HL1/ATP7B	D1	MT2A	MT1B	MT1E	SLC31A2	ATP6V0D1	LCN2	MT1X	CUL1	MT1F	MT1A	NUBP1	FRRS1	ABCG2	FTL	MT1M	ATP6V1G1	SLC39A4	SLC31A1	MT4	ACO1	SLC30A1	SLC39A7	FLVCR1	FBXL5	TMEM199	ISCU	SLC46A1	ATP13A2	MT1HL1	ATP7B
307	cristae formation (GO:0042407)	cristae formation (GO:0042407)	27	0.633389971187643	1.84212631154351	0.0031510693540951	0.0396193084912283	0.0338066038366657	4018	tags=59%, list=22%, signal=47%	ATP5MF/ATP5MC1/ATP5F1D/ATP5PF/ATP5MC3/ATP5MC2/ATP5F1B/ATP5PO/ATP5PD/APOO/CHCHD3/ATP5F1A/ATP5PB/ATP5ME/SAMM50/MICOS13	D1	ATP5MF	ATP5MC1	ATP5F1D	ATP5PF	ATP5MC3	ATP5MC2	ATP5F1B	ATP5PO	ATP5PD	APOO	CHCHD3	ATP5F1A	ATP5PB	ATP5ME	SAMM50	MICOS13
308	negative regulation of complement activation (GO:0045916)	negative regulation of complement activation (GO:0045916)	12	0.747398286017585	1.78867994273609	0.00319952137574138	0.0400978977609147	0.0342149773913014	855	tags=42%, list=5%, signal=40%	SERPING1/CD59/C4BPA/CD46/VSIG4	D1	SERPING1	CD59	C4BPA	CD46	VSIG4
309	cytoplasmic pattern recognition receptor signaling pathway (GO:0002753)	cytoplasmic pattern recognition receptor signaling pathway (GO:0002753)	25	0.658600577951941	1.87691891190081	0.00329277315798015	0.0411330239152213	0.035098236114188	2008	tags=40%, list=11%, signal=36%	IFIH1/DDX58/TIFA/RIPK2/NOD2/ALPK1/NOD1/TNFAIP3/UBA52/AAMP	D1	IFIH1	DDX58	TIFA	RIPK2	NOD2	ALPK1	NOD1	TNFAIP3	UBA52	AAMP
310	base conversion or substitution editing (GO:0016553)	base conversion or substitution editing (GO:0016553)	18	0.694278013188542	1.83219610144156	0.00337580443017542	0.0420342100015391	0.0358672056435277	1320	tags=39%, list=7%, signal=36%	APOBEC3G/NUDT16/ADAR/APOBEC3A/APOBEC3B/APOBEC3F/APOBEC1	D1	APOBEC3G	NUDT16	ADAR	APOBEC3A	APOBEC3B	APOBEC3F	APOBEC1
311	aerobic respiration (GO:0009060)	aerobic respiration (GO:0009060)	19	0.674156878133641	1.79745925190444	0.00371646776998089	0.0460432007364143	0.0392880215719226	2967	tags=47%, list=16%, signal=40%	BLOC1S1/ATP5F1D/UQCRC1/SDHB/UQCR10/NDUFS8/NDUFS7/OXA1L/MDH2	D1	BLOC1S1	ATP5F1D	UQCRC1	SDHB	UQCR10	NDUFS8	NDUFS7	OXA1L	MDH2
312	diacylglycerol metabolic process (GO:0046339)	diacylglycerol metabolic process (GO:0046339)	21	-0.610185241530453	-1.79370203981814	0.00373223532854587	0.0460432007364143	0.0392880215719226	2282	tags=43%, list=12%, signal=38%	DGKQ/DGKE/LIPE/DGKH/PLCE1/DGKG/DGKD/DGKK/DGKA	D1	DGKQ	DGKE	LIPE	DGKH	PLCE1	DGKG	DGKD	DGKK	DGKA
313	negative regulation of response to external stimulus (GO:0032102)	negative regulation of response to external stimulus (GO:0032102)	113	0.427080732758338	1.63705432600932	0.00373776933004644	0.0460432007364143	0.0392880215719226	2988	tags=30%, list=16%, signal=25%	TNFAIP6/TRIM21/TRAFD1/CARD16/NMI/DUSP3/MEFV/FPR2/IFI16/PRKCD/SHARPIN/ELANE/TRIB1/ACOD1/FPR2/ALOX5/LILRA2/TNFRSF1A/TNFAIP3/C1QBP/DHX58/NLRP3/GPS2/LTF/IL10/MMP26/FFAR4/KLF4/MUL1/SIRT2/DRD3/RB1/PTGER4/IRAK3	D1	TNFAIP6	TRIM21	TRAFD1	CARD16	NMI	DUSP3	MEFV	FPR2	IFI16	PRKCD	SHARPIN	ELANE	TRIB1	ACOD1	FPR2	ALOX5	LILRA2	TNFRSF1A	TNFAIP3	C1QBP	DHX58	NLRP3	GPS2	LTF	IL10	MMP26	FFAR4	KLF4	MUL1	SIRT2	DRD3	RB1	PTGER4	IRAK3
314	positive regulation of NIK/NF-kappaB signaling (GO:1901224)	positive regulation of NIK/NF-kappaB signaling (GO:1901224)	50	0.529704059407174	1.76586279821934	0.00374548316871349	0.0460432007364143	0.0392880215719226	1917	tags=31%, list=10%, signal=28%	LGALS9/EIF2AK2/NOD2/IFI35/NMI/IL1B/TLR7/IL1B/ILK/NOD1/CD86/TLR2/CD14/TCIM/TNF/SASH1	D1	LGALS9	EIF2AK2	NOD2	IFI35	NMI	IL1B	TLR7	IL1B	ILK	NOD1	CD86	TLR2	CD14	TCIM	TNF	SASH1
315	prostaglandin biosynthetic process (GO:0001516)	prostaglandin biosynthetic process (GO:0001516)	18	0.687677748023391	1.81477803566048	0.0037690903224762	0.0461863131579623	0.0394101374069441	687	tags=22%, list=4%, signal=21%	CBR1/PLA2G4A/PTGS2/CD74	D1	CBR1	PLA2G4A	PTGS2	CD74
316	regulation of response to cytokine stimulus (GO:0060759)	regulation of response to cytokine stimulus (GO:0060759)	20	0.665519004108783	1.80259500778083	0.00381907281687474	0.0466506995985332	0.0398063918854132	2813	tags=45%, list=15%, signal=38%	PARP9/IFIH1/DDX58/SH2B3/KLF4/IL3/WNT5A/IRAK2/LIFR	D1	PARP9	IFIH1	DDX58	SH2B3	KLF4	IL3	WNT5A	IRAK2	LIFR
317	negative regulation of NF-kappaB transcription factor activity (GO:0032088)	negative regulation of NF-kappaB transcription factor activity (GO:0032088)	76	0.454168231163115	1.62294350896209	0.00396806584495546	0.0483177733802148	0.0412288827124876	2988	tags=30%, list=16%, signal=26%	TRIM21/AIM2/NLRC5/RBCK1/PYCARD/ANXA4/ACOD1/NFKBIA/CHUK/ZC3H12A/PARP10/TNFAIP3/NLRP3/SPI1/IL10/COMMD6/TMIGD3/CDK5RAP3/CMKLR1/KLF4/IRAK2/TAX1BP1/IRAK3	D1	TRIM21	AIM2	NLRC5	RBCK1	PYCARD	ANXA4	ACOD1	NFKBIA	CHUK	ZC3H12A	PARP10	TNFAIP3	NLRP3	SPI1	IL10	COMMD6	TMIGD3	CDK5RAP3	CMKLR1	KLF4	IRAK2	TAX1BP1	IRAK3
318	secondary palate development (GO:0062009)	secondary palate development (GO:0062009)	14	-0.677148899043752	-1.80160426457492	0.00400314923218333	0.0485916856485146	0.0414626082340339	1162	tags=29%, list=6%, signal=27%	CHD7/LEF1/WNT7A/TGFBR3	D1	CHD7	LEF1	WNT7A	TGFBR3
319	camera-type eye morphogenesis (GO:0048593)	camera-type eye morphogenesis (GO:0048593)	10	-0.741116437105647	-1.82477205036061	0.00404095233696846	0.0488967900335369	0.0417229495541142	2576	tags=50%, list=14%, signal=43%	LRP6/IFT122/TBX2/SKI/KDM2B	D1	LRP6	IFT122	TBX2	SKI	KDM2B
[truncated: 175 more columns]

## Sheet: Fig.3A-C
List of log 2FC of genes correlated with Log2 FC of A/H3N2 HIA titers
Gene	Variable	R	Pval	FDR
IFNA7	FC H3N2	0.624739	0.000172082236222463	0.682253
NRP1	FC H3N2	0.622048	0.000187031247786648	0.682253
TRHR	FC H3N2	0.614389	0.000236094057680508	0.682253
RPS6KA4	FC H3N2	-0.613147	0.000245044675315583	0.682253
TNK1	FC H3N2	-0.580854	0.000612166936465765	0.99861
LOC105372141	FC H3N2	0.570711	0.000800563934008324	0.99861
PMFBP1	FC H3N2	0.56388	0.000954513213504091	0.99861
GJA3	FC H3N2	0.563052	0.000974831239310092	0.99861
MGAT4C	FC H3N2	-0.558291	0.00109917886537471	0.99861
PGM5	FC H3N2	-0.556428	0.00115148920707591	0.99861
LOC100130283	FC H3N2	-0.548147	0.00141122379598369	0.99861
AIFM1	FC H3N2	0.547319	0.00143981051766067	0.99861
PRSS55	FC H3N2	-0.545456	0.00150598388203933	0.99861
NAPSA	FC H3N2	-0.540902	0.00167901471600354	0.99861
KRTAP2-3	FC H3N2	-0.52931	0.00219965621541581	0.99861
OGFOD1	FC H3N2	0.519995	0.00271434374780352	0.99861
HAVCR2	FC H3N2	-0.516269	0.00294765386613471	0.99861
LINC02877	FC H3N2	-0.516062	0.00296110826876324	0.99861
NEFM	FC H3N2	-0.513992	0.0030985956575298	0.99861
USP50	FC H3N2	-0.513785	0.0031126425548405	0.99861
ZNF669	FC H3N2	0.512957	0.00316938102060879	0.99861
ZSCAN10	FC H3N2	0.51068	0.00333003491306279	0.99861
OSBPL5	FC H3N2	-0.506332	0.00365630056530118	0.99861
MYBPHL	FC H3N2	-0.504883	0.0037709994204104	0.99861
TIMM9	FC H3N2	0.50302	0.00392300652930204	0.99861
ANAPC10	FC H3N2	-0.501157	0.00408025087119354	0.99861
CRACDL	FC H3N2	-0.497845	0.00437318455126263	0.99861
LOC112267931	FC H3N2	-0.492049	0.00492932307644703	0.99861
PSG2	FC H3N2	-0.490807	0.00505606518998298	0.99861
PHLPP1	FC H3N2	0.490186	0.00512047495598303	0.99861
FKBP9	FC H3N2	0.489772	0.00516380364836428	0.99861
GC	FC H3N2	-0.488944	0.00525140246446941	0.99861
IL2	FC H3N2	-0.487288	0.00543041726252267	0.99861
CCDC87	FC H3N2	0.486874	0.00547597700976258	0.99861
GAL3ST4	FC H3N2	-0.485218	0.00566149638236774	0.99861
UCKL1	FC H3N2	-0.483148	0.00590091894056683	0.99861
VWA2	FC H3N2	-0.481699	0.00607360783894853	0.99861
NEXN	FC H3N2	0.480664	0.00619957874898963	0.99861
GPC3	FC H3N2	-0.480664	0.00619957874898963	0.99861
SLC39A11	FC H3N2	-0.479215	0.00637967430883921	0.99861
RPP25L	FC H3N2	0.478801	0.00643194132925767	0.99861
OR8A1	FC H3N2	0.476731	0.00669878030123576	0.99861
TLE6	FC H3N2	-0.476524	0.00672597481322395	0.99861
PNPLA4	FC H3N2	0.475903	0.00680812259679409	0.99861
DCUN1D5	FC H3N2	-0.474661	0.00697498068368707	0.99861
PLEKHH2	FC H3N2	-0.474661	0.00697498068368707	0.99861
CENPE	FC H3N2	-0.47404	0.00705970511629619	0.99861
FAM186A	FC H3N2	-0.473833	0.00708814025832149	0.99861
KLHL1	FC H3N2	-0.471349	0.00743702551329151	0.99861
FADS3	FC H3N2	-0.471142	0.00746674604442902	0.99861
MAP7D3	FC H3N2	0.471142	0.00746674604442904	0.99861
NWD2	FC H3N2	0.470314	0.00758663849914409	0.99861
RHEB	FC H3N2	-0.469279	0.00773879778402876	0.99861
CRYAB	FC H3N2	0.468658	0.00783132985076137	0.99861
MZT2A	FC H3N2	-0.467623	0.00798763476870538	0.99861
LOC105372394	FC H3N2	-0.467209	0.00805089291791213	0.99861
BACH2	FC H3N2	-0.466795	0.00811457510313644	0.99861
SYCP3	FC H3N2	-0.466795	0.00811457510313644	0.99861
IGFBP4	FC H3N2	-0.466381	0.00817868357569635	0.99861
ABI3	FC H3N2	0.46576	0.0082756505176372	0.99861
PCLO	FC H3N2	-0.46369	0.0086059361890544	0.99861
SRRT	FC H3N2	0.462862	0.00874113831914872	0.99861
SEC16A	FC H3N2	-0.461413	0.00898206601471674	0.99861
ZBTB5	FC H3N2	-0.459964	0.00922858323392121	0.99861
GEMIN7	FC H3N2	0.45955	0.00930005758078814	0.99861
F3	FC H3N2	0.457893	0.0095906487695583	0.99861
C15orf40	FC H3N2	-0.457686	0.00962750569168033	0.99861
GPHN	FC H3N2	-0.45603	0.00992668720036691	0.99861
FSIP1	FC H3N2	0.455202	0.0100791938951097	0.99861
NKAPL	FC H3N2	0.454788	0.0101561848558922	0.99861
SPR	FC H3N2	-0.454581	0.0101948658247519	0.99861
CCDC28A-AS1	FC H3N2	0.453753	0.0103508335562382	0.99861
MAJIN	FC H3N2	-0.452925	0.0105088064712671	0.99861
OPHN1	FC H3N2	-0.44982	0.011119408573789	0.99861
DNM3	FC H3N2	0.447957	0.0114998886594434	0.99861
KRT72	FC H3N2	-0.447957	0.0114998886594434	0.99861
ZNF516-DT	FC H3N2	0.447543	0.0115859086631505	0.99861
REXO2	FC H3N2	0.446508	0.0118033260762341	0.99861
KRTAP10-8	FC H3N2	0.446508	0.0118033260762341	0.99861
FAHD2A	FC H3N2	-0.446301	0.0118472180358607	0.99861
LOC100421561	FC H3N2	0.444645	0.0122033111354809	0.99861
ACRBP	FC H3N2	0.444645	0.0122033111354809	0.99861
TRMT10A	FC H3N2	-0.444438	0.0122484474518572	0.99861
NRCAM	FC H3N2	-0.444231	0.0122937237016895	0.99861
TPH2	FC H3N2	-0.44361	0.0124303954158355	0.99861
TAS2R1	FC H3N2	-0.443403	0.0124762347658896	0.99861
SYN1	FC H3N2	-0.442368	0.0127075625832126	0.99861
SSX9P	FC H3N2	-0.442161	0.0127542567374171	0.99861
LACTB2	FC H3N2	0.441954	0.0128010945499583	0.99861
CYRIB	FC H3N2	0.441126	0.0129898892229384	0.99861
TNNT3	FC H3N2	-0.440919	0.0130374504610799	0.99861
CPN2	FC H3N2	0.440712	0.0130851574145881	0.99861
MPHOSPH8	FC H3N2	0.440505	0.0131330104280324	0.99861
VSIG10L	FC H3N2	0.440505	0.0131330104280324	0.99861
MAP10	FC H3N2	-0.440298	0.0131810098464759	0.99861
TENM3	FC H3N2	-0.440091	0.0132291560154758	0.99861
NKAIN4	FC H3N2	0.439884	0.0132774492810826	0.99861
RASAL2	FC H3N2	-0.439263	0.0134232151254506	0.99861
LINC01342	FC H3N2	-0.438228	0.0136691325725852	0.99861
EVA1A	FC H3N2	-0.4374	0.0138685686389756	0.99861
STON2	FC H3N2	0.436572	0.0140704309565276	0.99861
IL4	FC H3N2	0.436572	0.0140704309565276	0.99861
LOC101928882	FC H3N2	-0.436365	0.014121278287449	0.99861
EXD2	FC H3N2	-0.436158	0.0141722790280438	0.99861
PLS1	FC H3N2	-0.43533	0.0143778232022105	0.99861
CRB1	FC H3N2	-0.43533	0.0143778232022105	0.99861
MMP13	FC H3N2	0.43533	0.0143778232022105	0.99861
DUSP2	FC H3N2	-0.434709	0.0145336095970622	0.99861
SMARCA1	FC H3N2	-0.434709	0.0145336095970622	0.99861
ZCWPW2	FC H3N2	0.434295	0.0146382479286178	0.99861
C9orf131	FC H3N2	-0.43326	0.014902597316885	0.99861
KBTBD6	FC H3N2	0.432846	0.015009446081856	0.99861
KDM5D	FC H3N2	-0.432432	0.0151169329174542	0.99861
TBC1D29P	FC H3N2	0.432432	0.0151169329174542	0.99861
RPS4Y2	FC H3N2	0.432432	0.0151169329174542	0.99861
ADCY6	FC H3N2	-0.431811	0.0152793659236496	0.99861
ADGRG7	FC H3N2	0.431811	0.0152793659236496	0.99861
OR2AT4	FC H3N2	-0.431604	0.0153338324530806	0.99861
TOGARAM2	FC H3N2	-0.431397	0.0153884606892502	0.99861
SF3A3	FC H3N2	0.430776	0.01555331930617	0.99861
PRDX3	FC H3N2	0.430362	0.0156640403175323	0.99861
IFNG	FC H3N2	-0.430362	0.0156640403175323	0.99861
NAT8	FC H3N2	0.429741	0.0158313521091535	0.99861
SWSAP1	FC H3N2	0.428913	0.0160567465573571	0.99861
BEND6	FC H3N2	0.428706	0.0161135105128885	0.99861
ARHGAP18	FC H3N2	0.428292	0.0162275394440175	0.99861
PAEP	FC H3N2	0.428292	0.0162275394440175	0.99861
OR1J2	FC H3N2	-0.428292	0.0162275394440176	0.99861
PI3	FC H3N2	0.427464	0.0164576118548353	0.99861
SYCE3	FC H3N2	-0.42705	0.0165736613335473	0.99861
PODNL1	FC H3N2	-0.426429	0.016749010608771	0.99861
LNX1	FC H3N2	-0.426429	0.016749010608771	0.99861
FAM9C	FC H3N2	0.426222	0.0168078018921452	0.99861
CCT8	FC H3N2	0.425808	0.0169258990166085	0.99861
FGF11	FC H3N2	-0.425601	0.0169852056161067	0.99861
GM2A	FC H3N2	0.424773	0.0172241611326529	0.99861
ABHD10	FC H3N2	0.422496	0.0178957222265794	0.99861
LRRC45	FC H3N2	-0.422496	0.0178957222265794	0.99861
GSTM5	FC H3N2	-0.422289	0.0179578352347078	0.99861
HLA-F	FC H3N2	0.421254	0.0182710881438013	0.99861
MMUT	FC H3N2	0.421254	0.0182710881438013	0.99861
TCEAL6	FC H3N2	-0.421254	0.0182710881438013	0.99861
ZXDC	FC H3N2	-0.421047	0.0183342790208288	0.99861
REG3G	FC H3N2	-0.421047	0.0183342790208288	0.99861
SLIT3	FC H3N2	0.420633	0.0184612041887196	0.99861
ELP2	FC H3N2	-0.420219	0.0185888565149322	0.99861
MCM4	FC H3N2	-0.420012	0.0186529563415874	0.99861
GANC	FC H3N2	-0.419391	0.0188463551868204	0.99861
H2AC12	FC H3N2	-0.418977	0.0189762078230874	0.99861
RGS5	FC H3N2	0.41877	0.0190414113459711	0.99861
TERT	FC H3N2	-0.418563	0.0191068001988268	0.99861
SFXN5	FC H3N2	-0.418356	0.019172374777328	0.99861
LRIF1	FC H3N2	0.418149	0.0192381354776029	0.99861
SFTPA1	FC H3N2	0.417942	0.0193040826962336	0.99861
ASAH2	FC H3N2	-0.417528	0.0194365382771606	0.99861
CRLS1	FC H3N2	0.417321	0.0195030474348878	0.99861
OR6C65	FC H3N2	-0.417321	0.0195030474348878	0.99861
BRWD1	FC H3N2	-0.417114	0.0195697447018321	0.99861
EPYC	FC H3N2	-0.4167	0.0197037051592046	0.99861
PPIC	FC H3N2	-0.416079	0.01990606665017	0.99861
PCDHB16	FC H3N2	-0.415872	0.0199739009639333	0.99861
SCGB1D4	FC H3N2	-0.415044	0.0202471513469682	0.99861
KIAA1549	FC H3N2	-0.414837	0.0203159442380214	0.99861
SNORD36C	FC H3N2	-0.413595	0.0207327671724776	0.99861
PCYT2	FC H3N2	-0.413388	0.0208029190426252	0.99861
ANKRD30A	FC H3N2	0.413388	0.0208029190426252	0.99861
ACBD6	FC H3N2	-0.413181	0.020873266676603	0.99861
NPNT	FC H3N2	-0.412974	0.0209438104817243	0.99861
TUBB2A	FC H3N2	-0.412767	0.0210145508657421	0.99861
CAMK2B	FC H3N2	-0.412767	0.0210145508657421	0.99861
RIOK2	FC H3N2	0.41256	0.0210854882368484	0.99861
STEAP2	FC H3N2	0.41256	0.0210854882368484	0.99861
SPOCK3	FC H3N2	-0.412146	0.0212279555752864	0.99861
FOXP3	FC H3N2	-0.411939	0.0212994863611912	0.99861
ZDHHC15	FC H3N2	-0.411318	0.0215152721062559	0.99861
APOBEC4	FC H3N2	0.411111	0.0215875998531025	0.99861
SHISA2	FC H3N2	0.410904	0.0216601278683016	0.99861
RERG	FC H3N2	-0.410697	0.0217328565639675	0.99861
E2F1	FC H3N2	-0.410697	0.0217328565639675	0.99861
TENT5A	FC H3N2	0.410283	0.0218789176473187	0.99861
THRA	FC H3N2	-0.410076	0.0219522508613924	0.99861
HIP1R	FC H3N2	-0.409661	0.0220995247035369	0.99861
DDTL	FC H3N2	-0.409247	0.0222476111949574	0.99861
MAGI3	FC H3N2	-0.409247	0.0222476111949574	0.99861
PLEKHA6	FC H3N2	-0.408833	0.0223965136583859	0.99861
STARD9	FC H3N2	-0.408833	0.0223965136583859	0.99861
TUSC3	FC H3N2	0.408005	0.022696779826342	0.99861
MCEE	FC H3N2	-0.407384	0.0229241461919571	0.99861
ULBP3	FC H3N2	-0.407384	0.0229241461919571	0.99861
CALM1	FC H3N2	0.407177	0.0230003499255327	0.99861
TCL6	FC H3N2	-0.40697	0.0230767618309343	0.99861
OR4K13	FC H3N2	-0.406142	0.0233844995813855	0.99861
UGT2A3	FC H3N2	-0.406142	0.0233844995813855	0.99861
XRRA1	FC H3N2	-0.405728	0.0235396284330378	0.99861
ZNF662	FC H3N2	-0.405728	0.0235396284330378	0.99861
C3orf18	FC H3N2	-0.405728	0.0235396284330378	0.99861
BMP15	FC H3N2	-0.405314	0.0236956017735441	0.99861
PRSS37	FC H3N2	-0.405107	0.023773906185212	0.99861
EPB41L2	FC H3N2	0.404693	0.0239311526111856	0.99861
PRDX4	FC H3N2	0.404486	0.0240100954746517	0.99861
SOX30	FC H3N2	-0.404072	0.0241686226285275	0.99861
RND3	FC H3N2	-0.403865	0.0242482077705617	0.99861
FAM117B	FC H3N2	-0.403451	0.0244080233169498	0.99861
FBXO31	FC H3N2	-0.403037	0.0245687020606895	0.99861
ANXA9	FC H3N2	-0.402416	0.0248113461604737	0.99861
MCF2L	FC H3N2	-0.402416	0.0248113461604737	0.99861
ZNF83	FC H3N2	-0.402209	0.0248926628378886	0.99861
BRICD5	FC H3N2	0.402002	0.0249741978864897	0.99861
OSCP1	FC H3N2	0.401795	0.0250559517363455	0.99861
ARL15	FC H3N2	-0.401588	0.0251379248179251	0.99861
ABCA3	FC H3N2	-0.401174	0.0253025304001315	0.99861
ETNK2	FC H3N2	-0.40076	0.0254680180848458	0.99861
H2AC7	FC H3N2	-0.400346	0.0256343913301652	0.99861

## Sheet: Fig.4A-D;S3-4
N° patient	Group	T cells				B cells				Neutrophils				Basophils				Intermediate monocytes				Non-classical monocytes				Classical monocytes				pDC				cDC2				cDC1				moDC				CD56Bright Early NK cells
		D-7	D0	D1	FC D1/D0	D-7	D0	D1	FC D1/D0	D-7	D0	D1	FC D1/D0	D-7	D0	D1	FC D1/D0	D-7	D0	D1	FC D1/D0	D-7	D0	D1	FC D1/D0	D-7	D0	D1	FC D1/D0	D-7	D0	D1	FC D1/D0	D-7	D0	D1	FC D1/D0	D-7	D0	D1	FC D1/D0	D-7	D0	D1	FC D1/D0	D-7	D0	D1	FC D1/D0
1	QIV-SD	16.7	19.5	16.7	-0.223626	4.94	5.1	3.68	-0.470791	60.3	55.7	60.5	0.119258	1.33	1.51	1.56	0.0469975	0.28	0.3	0.3	0	0.43	0.57	0.47	-0.278301	11.3	11.2	11.7	0.0630098	0.097	0.12	0.11	-0.125531	0.069	0.076	0.069	-0.139403	0.0063	0.0057	0.0065	0.189478	0.15	0.21	0.18	-0.222392	0.24	0.27	0.24	-0.169925
2	QIV-SD	29	28.4	27.8	-0.030806	2.87	1.83	2.1	0.198546	53.5	56.3	57.3	0.0254002	0.89	1.09	1.03	-0.0816838	0.65	0.58	0.48	-0.273018	1.52	1.38	1	-0.464668	7.72	6.83	7.08	0.0518638	0.15	0.16	0.17	0.0874628	0.068	0.061	0.072	0.239188	0.0049	0.0042	0.0054	0.36257	0.14	0.16	0.16	0	0.17	0.17	0.19	0.160465
3	QIV-SD	13.4	19.1	15.7	-0.282808	2.52	3.25	2.83	-0.199638	71.6	62.1	65.5	0.0769016	0.96	1.36	1.49	0.131706	0.32	0.33	0.46	0.479168	0.38	0.54	0.52	-0.0544478	4.89	6.77	7.12	0.0727214	0.16	0.23	0.17	-0.436099	0.04	0.055	0.046	-0.257798	0.0033	0.0065	0.0053	-0.294447	0.057	0.12	0.089	-0.431157	0.16	0.22	0.17	-0.371969
4	QIV-SD	14.2	13.8	14.4	0.0614005	1.72	1.98	1.78	-0.153623	72.1	74	73	-0.0196288	0.42	0.48	0.51	0.0874628	0.53	0.5	0.49	-0.0291463	1.02	0.9	0.93	0.0473057	7.35	5.91	6.52	0.141714	0.065	0.084	0.076	-0.14439	0.033	0.038	0.031	-0.293731	0.0017	0.0019	0.002	0.0740006	0.083	0.1	0.099	-0.0144996	0.14	0.11	0.13	0.241008
5	QIV-SD	27.6	25.2	24	-0.0703893	2.9	3.08	3.03	-0.0236126	56.3	59.3	61.8	0.0595747	0.85	0.75	0.83	0.146221	0.34	0.36	0.33	-0.125531	0.94	0.83	0.69	-0.266515	4.83	4.46	4.42	-0.0129973	0.093	0.072	0.076	0.0780025	0.032	0.046	0.022	-1.06413	0.0015	0.0024	0.0022	-0.125531	0.068	0.09	0.059	-0.60921	0.17	0.16	0.14	-0.192645
6	QIV-SD	13.7	11.8	13	0.139725	5.92	5.84	8.37	0.519259	65.8	69.2	64.9	-0.0925536	0.71	0.75	0.93	0.31034	0.4	0.43	0.38	-0.178337	0.69	0.75	0.66	-0.184425	5.71	5.22	6.06	0.215268	0.057	0.04	0.06	0.584963	0.07	0.058	0.058	0	0.0043	0.0047	0.0022	-1.09516	0.062	0.063	0.063	0	0.12	0.12	0.12	0
7	QIV-SD	19.6	18.4	20	0.120294	2.86	2.82	2.64	-0.0951572	61.1	65.1	59.1	-0.139499	0.45	0.42	0.47	0.162271	0.25	0.19	0.2	0.0740006	1.04	0.7	1.34	0.936806	5.53	4.69	5.44	0.214019	0.12	0.1	0.14	0.485427	0.082	0.084	0.072	-0.222392	0.0031	0.0021	0.004	0.929611	0.059	0.073	0.074	0.0196288	0.14	0.12	0.13	0.115477
8	QIV-SD	13.3	17.9	13.1	-0.450393	2.1	2.24	1.71	-0.389502	67.6	56.1	69.4	0.306935	0.8	0.92	1.11	0.270854	0.5	1.41	0.64	-1.13955	0.61	1.7	0.77	-1.1426	7.41	8.96	6.34	-0.499016	0.19	0.33	0.17	-0.956931	0.037	0.13	0.041	-1.66482	0.0012	0.0021	0.0009	-1.22239	0.038	0.075	0.029	-1.37084	0.4	0.46	0.38	-0.275634
9	QIV-SD	13.4	14	5.94	-1.23689	2.98	3.3	1.78	-0.890589	64.6	64.3	78.6	0.289711	1.03	0.82	0.73	-0.167727	0.44	0.66	0.38	-0.796467	1.4	1.86	1.12	-0.731804	9.25	6.93	8.44	0.284388	0.13	0.17	0.09	-0.917538	0.088	0.071	0.038	-0.90182	0.003	0.0036	0.0008	-2.16993	0.15	0.16	0.12	-0.415037	0.42	0.49	0.19	-1.36678
10	QIV-SD	17.6	11.4	8.85	-0.365284	2.08	1.06	0.96	-0.142958	60.3	72.4	70.6	-0.0363215	1.1	0.71	0.77	0.117039	0.35	0.31	1.14	1.87869	0.92	0.4	1.23	1.62059	6.66	5.13	8.66	0.755408	0.12	0.072	0.098	0.444785	0.095	0.038	0.034	-0.160465	0.0015	0	0.0005	-0.485427	0.16	0.071	0.08	0.172181	0.13	0.05	0.06	0.263034
11	QIV-SD	9.84	9.22	6.91	-0.416081	0.41	0.55	0.44	-0.321928	78	77.4	80.3	0.0530664	0.73	0.67	0.65	-0.0437214	0.39	0.49	0.48	-0.0297473	0.89	0.99	1.02	0.0430687	5.78	5.79	7.27	0.328392	0.11	0.14	0.15	0.0995357	0.034	0.043	0.022	-0.966833	0.0023	0.0049	0.0015	-1.70782	0.12	0.11	0.078	-0.495957	0.28	0.27	0.21	-0.36257
12	QIV-SD	12.9	14	17	0.280108	2.45	2.64	2.82	0.0951572	71.1	70.1	68.1	-0.0417596	0.51	0.51	0.61	0.258312	0.13	0.18	0.16	-0.169925	0.66	0.64	0.54	-0.245112	4.4	4.2	3.89	-0.110619	0.089	0.086	0.092	0.0972972	0.063	0.066	0.079	0.259387	0.0038	0.0047	0.0047	0	0.083	0.078	0.1	0.358454	0.2	0.17	0.22	0.371969
13	QIV-SD	12.3	13.5	15.6	0.208587	1.77	2.09	2.36	0.175284	72.4	74.1	63.7	-0.21818	0.38	0.45	0.69	0.616671	0.67	0.51	0.88	0.787006	0.68	0.8	1.55	0.954196	7.58	5.32	8.11	0.608276	0.13	0.067	0.16	1.25584	0.12	0.12	0.12	0	0.0038	0.004	0.0033	-0.277534	0.093	0.076	0.086	0.178337	0.18	0.16	0.24	0.584963
14	QIV-SD	16.4	18.6	14.9	-0.31999	3.2	4.55	3.63	-0.325897	67.1	59.6	69.4	0.219623	0.81	0.9	0.88	-0.0324215	0.28	0.43	0.26	-0.725825	0.61	0.73	0.49	-0.575115	6	7.08	5.16	-0.456378	0.082	0.095	0.073	-0.380031	0.093	0.13	0.062	-1.06817	0.0014	0.0015	0.001	-0.584963	0.13	0.12	0.08	-0.584963	0.49	0.5	0.44	-0.184425
15	QIV-SD	13	16.3	12.1	-0.429865	3.83	4.67	3.43	-0.445214	67	61.1	68.9	0.173332	0.6	0.63	0.58	-0.119299	0.61	0.83	0.71	-0.225292	1.2	1.38	1.22	-0.177787	6.48	7.78	6.75	-0.204883	0.076	0.09	0.06	-0.584963	0.048	0.06	0.047	-0.352302	0.0057	0.0095	0.0037	-1.3604	0.11	0.12	0.094	-0.352302	0.23	0.27	0.21	-0.36257
16	QIV-SD	12.9	12.4	11.3	-0.134017	0.85	0.63	0.92	0.546282	75.3	75.8	76.4	0.0113748	0.5	0.47	0.48	0.0303736	0.44	0.49	0.54	0.140178	0.93	1.02	0.93	-0.133267	6.1	6.25	6.64	0.0873271	0.072	0.092	0.078	-0.23816	0.027	0.021	0.022	0.0671142	0.0018	0.0023	0.0016	-0.523562	0.051	0.037	0.045	0.2824	0.17	0.18	0.15	-0.263034
17	QIV-SD	9.77	8.61	9.93	0.20578	2.29	1.95	2.21	0.180572	75.5	77.1	73.3	-0.0729177	0.24	0.25	0.26	0.0565835	0.28	0.21	0.32	0.607683	0.85	0.87	1.03	0.243557	6.61	6.58	7.07	0.103623	0.098	0.1	0.13	0.378512	0.056	0.05	0.061	0.286881	0.0072	0.0045	0.0054	0.263034	0.071	0.11	0.12	0.125531	0.16	0.15	0.17	0.180572
18	QIV-SD	18.2	13.5	14.2	0.0729315	3.91	3.37	3.09	-0.125142	58.5	67.9	63.8	-0.0898552	1	0.76	0.74	-0.0384741	0.5	0.39	0.44	0.174029	1.59	1.33	1.72	0.370982	7.74	5.9	7.41	0.328759	0.18	0.09	0.13	0.530515	0.065	0.058	0.058	0	0.0026	0.0024	0.0017	-0.4975	0.13	0.11	0.11	0	0.29	0.19	0.21	0.14439
19	QIV-SD	13.3	12.1	9.83	-0.299744	1.57	1.73	1.45	-0.254719	77.5	78.3	82.8	0.0806185	0.55	0.51	0.47	-0.117836	0.15	0.23	0.15	-0.616671	0.26	0.23	0.18	-0.353637	4.16	5.17	3.69	-0.486543	0.073	0.055	0.063	0.19592	0.016	0.015	0.0095	-0.658963	0.0015	0.0031	0.0021	-0.561879	0.049	0.045	0.027	-0.736966	0.12	0.095	0.085	-0.160465
20	QIV-SD	16.2	10	10	0	2.32	1.43	1.5	0.0689474	66	74.7	74.5	-0.00386782	1.04	0.67	0.72	0.103836	0.36	0.5	0.54	0.111031	1	1.01	1.29	0.353016	6.75	6.86	6.32	-0.118284	0.17	0.15	0.12	-0.321928	0.12	0.071	0.06	-0.242857	0.0063	0.0047	0.0023	-1.03103	0.16	0.12	0.084	-0.514573	0.26	0.18	0.16	-0.169925
21	QIV-SD	9.75	12.4	10	-0.31034	1.23	3.26	1.62	-1.00888	75.2	72.9	76.6	0.0714256	0.29	0.24	0.23	-0.0614005	0.39	0.22	0.32	0.540568	0.84	0.59	0.74	0.32681	5.61	5.06	5.93	0.228895	0.13	0.084	0.088	0.0671142	0.024	0.036	0.043	0.25634	0.0042	0.0013	0.0009	-0.530515	0.021	0.041	0.038	-0.109624	0.28	0.19	0.18	-0.0780025
22	QIV-SD	17	16	16.3	0.0268001	1.71	1.43	1.47	0.039801	73.2	74	72.7	-0.0255699	0.42	0.4	0.42	0.0703893	0.18	0.26	0.37	0.509014	0.54	0.57	0.85	0.576501	3.2	3.56	3.8	0.0941222	0.03	0.03	0.035	0.222392	0.018	0.018	0.0092	-0.968291	0.0019	0.0017	0	0	0.039	0.045	0.027	-0.736966	0.16	0.2	0.2	0
23	QIV-SD	19.3	27.4	23.1	-0.246283	0.7	0.95	0.72	-0.399931	70.2	61.5	65.6	0.0931094	0.26	0.37	0.37	0	0.95	0.7	0.95	0.440573	0.94	0.9	0.99	0.137504	4.51	4.46	4.57	0.0351505	0.081	0.081	0.067	-0.273761	0.055	0.05	0.025	-1	0.0007	0.0007	0.0005	-0.485427	0.068	0.066	0.043	-0.618129	0.095	0.12	0.1	-0.263034
24	QIV-SD	23.2	23.7	19.8	-0.259387	1.89	2.23	1.61	-0.469983	59.4	58.9	66.3	0.170741	0.64	0.64	0.6	-0.0931094	0.5	0.52	0.46	-0.176878	0.95	1.02	0.87	-0.229482	6.68	6.42	5.63	-0.189438	0.13	0.22	0.15	-0.552541	0.08	0.08	0.058	-0.463947	0.0056	0.002	0.0025	0.321928	0.15	0.15	0.11	-0.447459	0.2	0.17	0.16	-0.0874628
25	QIV-SD	15.7	16.8	19.9	0.244307	2.74	2.95	3.26	0.144157	65.9	65	60.8	-0.0963684	0.64	0.56	0.68	0.280108	0.31	0.27	0.28	0.0524674	0.63	0.64	0.68	0.0874628	9.03	7.68	8.33	0.11721	0.098	0.073	0.087	0.253119	0.083	0.094	0.1	0.0892673	0.0048	0.0029	0.0038	0.389947	0.06	0.079	0.11	0.477579	0.091	0.088	0.096	0.125531
26	QIV-SD	33.6	36.5	30.2	-0.273348	4.48	5.05	3.96	-0.350783	52.7	46.7	56.2	0.267148	0.54	0.51	0.48	-0.0874628	0.23	0.38	0.3	-0.341037	0.36	0.45	0.39	-0.206451	3.66	4.79	4.16	-0.203442	0.096	0.11	0.1	-0.137504	0.045	0.059	0.036	-0.712718	0.0007	0.001	0.0002	-2.32193	0.032	0.044	0.031	-0.505235	0.25	0.18	0.23	0.353637
27	QIV-SD	13.1	18.7	13.4	-0.480805	2.07	3.08	2.41	-0.353897	74.9	65.1	73.2	0.169186	0.24	0.34	0.26	-0.387023	0.31	0.47	0.36	-0.384664	0.36	0.45	0.39	-0.206451	6.33	8.27	7.05	-0.230264	0.03	0.028	0.023	-0.283793	0.026	0.048	0.034	-0.4975	0.0015	0.001	0.0006	-0.736966	0.057	0.13	0.064	-1.02237	0.19	0.24	0.19	-0.337035
28	QIV-SD	21.5	23	19.7	-0.223438	2.58	2.22	2.1	-0.0801703	59.2	55.1	63	0.1933	0.73	0.72	0.57	-0.337035	0.31	0.32	0.31	-0.0458037	0.97	1.17	1.14	-0.0374747	6.36	4.48	4.33	-0.0491317	0.13	0.14	0.14	0	0.047	0.054	0.036	-0.584963	0.0038	0.0025	0.0024	-0.0588937	0.14	0.13	0.11	-0.241008	0.22	0.21	0.14	-0.584963
Mean		16.6593	17.2225	15.4879	-0.167627	2.53179	2.68857	2.42429	-0.161943	66.8679	66.0643	68.4393	0.0551494	0.666429	0.6575	0.682857	0.0400704	0.394643	0.445357	0.451071	0.0191613	0.828929	0.872143	0.883929	0.014652	6.34393	6.13393	6.35321	0.0417553	0.106679	0.111036	0.103786	-0.0204388	0.0583571	0.0617857	0.0487393	-0.393676	0.00322857	0.00313929	0.00242857	-0.483597	0.0903929	0.0976071	0.0825	-0.279092	0.212714	0.20475	0.183607	-0.0960499
1	QIV-HD	21.1	19.7	15	-0.393233	4.65	4.25	3.61	-0.235464	60.9	62.5	68.7	0.136454	0.7	0.57	0.51	-0.160465	0.11	0.15	0.17	0.180572	0.45	0.51	0.52	0.0280144	6.23	6.15	7.01	0.188828	0.17	0.19	0.16	-0.247928	0.14	0.15	0.1	-0.584963	0.0027	0.0046	0.0022	-1.06413	0.14	0.16	0.12	-0.415037	0.071	0.073	0.034	-1.10236
2	QIV-HD	20.8	28.9	18.5	-0.643544	3.56	5.86	3.73	-0.651725	62.1	49	65.6	0.420914	0.98	1.43	1.01	-0.50166	0.13	0.15	0.12	-0.321928	0.41	0.66	0.38	-0.796467	5.55	6.01	5.1	-0.236868	0.085	0.12	0.068	-0.819428	0.062	0.089	0.034	-1.38827	0.0053	0.0076	0.0024	-1.66297	0.093	0.09	0.044	-1.03242	0.15	0.21	0.14	-0.584963
3	QIV-HD	13.4	13.2	11.6	-0.186413	2.41	2.14	1.8	-0.249614	69.5	68.9	72.3	0.0694917	0.68	0.68	0.71	0.0622843	0.31	0.36	0.31	-0.215729	0.38	0.54	0.52	-0.0544478	8.25	9.23	8.18	-0.17423	0.14	0.13	0.12	-0.115477	0.054	0.049	0.033	-0.570316	0.0039	0.0039	0.0024	-0.70044	0.12	0.092	0.086	-0.0972972	0.1	0.1	0.075	-0.415037
4	QIV-HD	10.9	8.28	8.2	-0.0140069	60.3	67.9	66.4	-0.0322283	22.6	18.1	20.2	0.158366	0.21	0.18	0.2	0.152003	0.14	0.24	0.22	-0.125531	0.33	0.4	0.4	0	2.28	2.09	2.05	-0.027879	0.023	0.021	0.019	-0.14439	0.028	0.028	0.017	-0.719892	0.0014	0.0018	0.0012	-0.584963	0.073	0.053	0.05	-0.0840643	0.051	0.038	0.038	0
5	QIV-HD	19.4	18.5	14	-0.402098	2.08	2.01	2.05	0.0284284	64.1	69.5	74.5	0.100227	0.81	0.59	0.7	0.24664	0.35	0.26	0.3	0.206451	0.79	0.58	0.55	-0.0766213	6.36	3.92	4.8	0.292181	0.11	0.091	0.086	-0.0815299	0.075	0.055	0.031	-0.827163	0.0034	0.0056	0.0031	-0.853159	0.069	0.058	0.036	-0.688056	0.079	0.067	0.043	-0.639824
6	QIV-HD	18	20.2	9.9	-1.02885	3.08	2.85	1.78	-0.679085	58.2	58.3	69.1	0.24519	0.87	0.86	0.72	-0.25634	0.9	0.68	0.69	0.0210616	1.85	1.89	1.61	-0.231326	10.4	6.97	11.9	0.771731	0.17	0.15	0.1	-0.584963	0.12	0.13	0.038	-1.77444	0.0064	0.0014	0.0021	0.584963	0.17	0.15	0.094	-0.67423	0.27	0.29	0.12	-1.27302
7	QIV-HD	19.3	18.7	14.9	-0.327726	2.29	2.27	1.6	-0.50462	63.9	65.4	70.6	0.110378	0.44	0.4	0.39	-0.0365259	0.58	0.53	0.56	0.0794345	0.76	0.67	0.59	-0.183446	5.86	4.88	6.41	0.393443	0.11	0.1	0.075	-0.415037	0.029	0.029	0.016	-0.857981	0.0034	0.0019	0.001	-0.925999	0.064	0.059	0.055	-0.101283	0.15	0.14	0.1	-0.485427
8	QIV-HD	16.8	17.5	6.62	-1.40245	2.25	2.16	1.09	-0.986703	59.4	53.1	73.5	0.469032	0.55	0.5	0.33	-0.599462	0.72	1.1	0.81	-0.44151	1.84	2.85	1.95	-0.547488	9.67	11.3	10.2	-0.147754	0.16	0.25	0.064	-1.96578	0.11	0.16	0.035	-2.19265	0.0085	0.014	0.0007	-4.32193	0.12	0.12	0.061	-0.976153	0.27	0.2	0.048	-2.05889
9	QIV-HD	16	14.6	9.95	-0.5532	1.45	1.34	1.12	-0.258734	62.8	60.7	70.6	0.217972	0.45	0.41	0.37	-0.148099	0.26	0.54	0.37	-0.545434	0.8	1.21	0.97	-0.31895	5.85	5.23	7.36	0.492895	0.12	0.2	0.16	-0.321928	0.059	0.12	0.061	-0.976153	0.0044	0.0068	0.0037	-0.878009	0.075	0.061	0.09	0.561116	0.22	0.16	0.15	-0.0931094
10	QIV-HD	19.4	10.8	14.6	0.434937	2.57	1.34	1.93	0.526368	58.3	74.2	66.6	-0.155897	0.67	0.6	0.75	0.321928	0.3	0.29	0.52	0.842459	0.86	0.58	0.58	0	8.18	5.2	8.08	0.635844	0.21	0.088	0.16	0.862496	0.17	0.1	0.062	-0.68966	0.0031	0.0015	0.0015	0	0.17	0.12	0.077	-0.640104	0.14	0.093	0.073	-0.349334
11	QIV-HD	20.4	11	9.7	-0.181447	2.29	1.41	1.43	0.02032	63.1	77.7	75	-0.051024	0.64	0.58	0.7	0.271302	0.39	0.14	0.17	0.280108	0.76	0.35	0.52	0.571157	6.63	5.07	7.85	0.630707	0.14	0.089	0.099	0.153623	0.048	0.032	0.021	-0.607683	0.0058	0.0036	0.0019	-0.921997	0.096	0.056	0.055	-0.0259952	0.18	0.12	0.092	-0.383329
12	QIV-HD	17.4	18	9.49	-0.923517	3.03	2.66	1.54	-0.788496	58.9	65.2	76.8	0.236234	0.6	0.5	0.47	-0.0892673	0.35	0.62	0.57	-0.121306	0.98	0.81	0.61	-0.409113	9.12	4.95	5.66	0.193374	0.17	0.13	0.11	-0.241008	0.065	0.061	0.027	-1.17585	0.0044	0.0045	0.0011	-2.03242	0.091	0.067	0.039	-0.780687	0.14	0.13	0.078	-0.736966
13	QIV-HD	14.4	15	9.31	-0.688109	2.83	3.4	2.27	-0.582842	60.2	61.1	71.1	0.218677	0.55	0.55	0.41	-0.423808	0.45	0.46	0.45	-0.0317089	0.82	0.81	0.67	-0.273761	8.21	7.07	8.44	0.255533	0.15	0.15	0.14	-0.0995357	0.099	0.11	0.069	-0.672835	0.0063	0.0076	0.0066	-0.203533	0.15	0.16	0.12	-0.415037	0.32	0.26	0.18	-0.530515
14	QIV-HD	26.2	22.4	15.2	-0.559427	0.96	0.85	0.63	-0.432111	61.3	67	74.4	0.151142	0.17	0.15	0.13	-0.206451	0.78	0.51	0.55	0.108934	1.12	0.84	0.8	-0.0703893	4.53	4.16	5.76	0.469485	0.11	0.076	0.064	-0.247928	0.13	0.11	0.058	-0.923379	0.0009	0.0014	0	0	0.072	0.071	0.051	-0.477322	0.17	0.15	0.073	-1.03899
15	QIV-HD	13	12.5	7.5	-0.736966	3.34	3.27	2.14	-0.61168	66.7	69.6	76.2	0.130704	0.92	0.91	0.85	-0.0984037	1.06	0.96	1.23	0.357552	1.72	1.47	1.57	0.0949484	8.26	6.83	7.81	0.193437	0.17	0.12	0.082	-0.549339	0.12	0.09	0.066	-0.447459	0.0005	0.0009	0.0011	0.289507	0.13	0.1	0.072	-0.473931	0.14	0.11	0.045	-1.28951
16	QIV-HD	21.2	16.9	17.6	0.0585522	2.45	1.94	2.08	0.100527	63	69.9	68.5	-0.0291885	0.98	0.77	0.9	0.225067	0.24	0.35	0.32	-0.129283	0.97	0.95	1.25	0.395929	5.24	5.31	5.14	-0.0469435	0.2	0.096	0.11	0.196397	0.098	0.045	0.045	0	0.0066	0.0054	0.0015	-1.848	0.13	0.078	0.077	-0.0186157	0.21	0.15	0.12	-0.321928
17	QIV-HD	16.2	23.8	12.5	-0.929033	4.43	5.35	4.1	-0.383915	62.1	50.9	66.3	0.381343	0.98	1.22	0.9	-0.438884	0.74	0.71	1.1	0.631613	1.01	1.22	1.22	0	10.2	10.3	10.4	0.0139392	0.15	0.24	0.13	-0.884523	0.22	0.28	0.14	-1	0.0018	0.0061	0.0029	-1.07276	0.089	0.17	0.1	-0.765535	0.42	0.57	0.24	-1.24793
18	QIV-HD	10.2	13.3	8.83	-0.590941	1.3	1.66	1.13	-0.55486	77.9	72.8	78.7	0.112425	0.31	0.38	0.35	-0.118644	0.23	0.32	0.39	0.285402	0.77	0.82	0.76	-0.109624	4.91	5.78	5.74	-0.0100188	0.18	0.21	0.16	-0.392317	0.044	0.061	0.032	-0.930737	0.0083	0.0076	0.0017	-2.16046	0.091	0.13	0.089	-0.546634	0.11	0.12	0.081	-0.567041
19	QIV-HD	16.1	17.4	13.9	-0.324002	3.23	4.6	3.94	-0.223438	71.2	67.5	74	0.132638	0.41	0.53	0.42	-0.335603	0.21	0.2	0.2	0	0.43	0.63	0.55	-0.19592	4.05	3.96	3.23	-0.293966	0.11	0.14	0.11	-0.347923	0.039	0.053	0.029	-0.869939	0.0036	0.0022	0.0016	-0.459432	0.062	0.067	0.048	-0.481127	0.14	0.21	0.13	-0.691878
20	QIV-HD	14.5	16.7	12.6	-0.406424	2.06	2.49	2.46	-0.0174874	69.1	64.1	69.3	0.112531	0.41	0.45	0.45	0	0.58	0.58	0.6	0.0489096	0.72	0.74	0.72	-0.0395284	8.72	10.8	9.99	-0.112475	0.062	0.066	0.058	-0.186413	0.055	0.046	0.052	0.176878	0.003	0.0036	0.0014	-1.36257	0.12	0.13	0.11	-0.241008	0.32	0.33	0.38	0.203533
21	QIV-HD	21.5	22.1	19.5	-0.180572	7.6	8.6	8.29	-0.0529646	56.9	53.8	59.4	0.142857	0.89	1.1	0.77	-0.514573	0.5	0.57	0.53	-0.10497	1.1	1.15	1.05	-0.131245	6.71	8.32	6.84	-0.282587	0.13	0.14	0.12	-0.222392	0.084	0.1	0.047	-1.08927	0.0025	0.003	0.0015	-1	0.2	0.24	0.12	-1	0.18	0.18	0.12	-0.584963
22	QIV-HD	12.5	11.7	11.1	-0.0759489	0.98	0.89	0.74	-0.26628	76.3	76.8	76.1	-0.0132099	0.63	0.79	0.8	0.0181473	0.25	0.24	0.29	0.273018	0.27	0.73	0.92	0.333737	5.11	4.86	5.16	0.0864148	0.12	0.15	0.2	0.415037	0.029	0.057	0.043	-0.406625	0.0007	0.0011	0	0	0.06	0.069	0.09	0.383329	0.18	0.2	0.14	-0.514573
23	QIV-HD	17	21.9	15.2	-0.52686	2.24	3.83	3.04	-0.333273	51.5	52.6	68	0.370472	0.62	0.68	0.63	-0.110183	2.54	0.75	0.43	-0.802554	3.09	1.32	0.94	-0.489805	10.2	9.1	7.03	-0.372342	0.22	0.2	0.15	-0.415037	0.095	0.11	0.072	-0.611435	0.002	0.0033	0.0028	-0.237039	0.18	0.17	0.13	-0.387023	0.074	0.12	0.069	-0.798366
24	QIV-HD	13.9	16.8	13.5	-0.315502	2.03	2.53	2.17	-0.221442	74.1	70.4	74.3	0.0777868	0.42	0.57	0.41	-0.475338	0.62	0.24	0.32	0.415037	0.97	1.32	1.72	0.381871	5.4	5.01	4.4	-0.187307	0.092	0.093	0.098	0.075551	0.036	0.042	0.021	-1	0.0025	0.0017	0.0011	-0.628031	0.056	0.073	0.041	-0.832273	0.16	0.24	0.14	-0.777608
25	QIV-HD	25.6	26.4	21.1	-0.323295	2.11	2.23	1.96	-0.18619	58.7	56.7	63.4	0.161134	0.38	0.48	0.43	-0.158698	0.32	0.35	0.43	0.296982	0.67	0.71	0.64	-0.149747	4.94	7.28	8.09	0.152201	0.14	0.11	0.11	0	0.1	0.074	0.046	-0.685891	0.0067	0.0058	0.0038	-0.610053	0.1	0.11	0.071	-0.631613	0.2	0.18	0.13	-0.469485
26	QIV-HD	10.4	12	9.57	-0.326444	1.31	1.47	1.25	-0.233888	75.7	72.2	74.5	0.0452416	0.22	0.27	0.22	-0.295456	0.47	0.36	0.52	0.530515	0.91	1.11	1.11	0	7.13	7.94	8.81	0.150003	0.082	0.098	0.073	-0.424885	0.067	0.064	0.043	-0.573735	0.0021	0.0024	0.0021	-0.192645	0.08	0.11	0.1	-0.137504	0.12	0.15	0.095	-0.658963
27	QIV-HD	26.2	20.5	18.5	-0.148099	3.35	2.24	1.93	-0.214898	56.2	62.6	65.8	0.0719249	1.24	1.16	1.06	-0.130061	0.48	0.44	0.55	0.321928	0.52	0.6	0.56	-0.0995357	6.58	7.13	7.04	-0.0183266	0.13	0.12	0.1	-0.263034	0.057	0.037	0.025	-0.565597	0.0032	0.0013	0.0017	0.387023	0.057	0.043	0.035	-0.296982	0.065	0.062	0.041	-0.596644
28	QIV-HD	14.4	11.1	13	0.227952	3.06	2.8	3.28	0.228269	67.5	72.3	68.9	-0.0694917	0.6	0.43	0.54	0.328623	0.3	0.38	0.92	1.27563	0.49	0.75	0.99	0.400538	10.6	9.86	9.68	-0.0265806	0.12	0.12	0.12	0	0.11	0.11	0.09	-0.289507	0.0016	0.0021	0.0017	-0.304855	0.095	0.13	0.13	0	0.14	0.071	0.092	0.373815
29	QIV-HD	28.3	28.1	25.9	-0.117618	2.65	2.79	2.66	-0.0688389	55.9	56.9	57.8	0.0226408	0.84	0.69	0.77	0.158262	0.68	0.74	0.99	0.419903	2.19	2.15	2.36	0.13445	7.2	6.45	7.44	0.206003	0.15	0.12	0.11	-0.125531	0.056	0.052	0.029	-0.842459	0.0033	0.0019	0.0003	0	0.1	0.11	0.1	-0.137504	0.084	0.063	0.049	-0.36257
30	QIV-HD	12.3	13.7	17.7	0.369573	1.84	1.97	4.27	1.11604	75.6	74.2	67.2	-0.142958	0.29	0.35	0.54	0.625604	0.38	0.43	0.36	-0.25634	0.48	0.49	0.69	0.493815	5.35	4.94	4.25	-0.217048	0.094	0.12	0.094	-0.352302	0.041	0.038	0.019	-1	0.0012	0.0007	0	0	0.066	0.06	0.07	0.222392	0.08	0.09	0.083	-0.116814
31	QIV-HD	26.1	26.3	22.2	-0.244503	2.59	2.87	2.37	-0.276164	58.2	57.5	62.6	0.122601	0.85	0.88	0.73	-0.269607	1.27	0.82	0.96	0.22741	1.44	1.36	1.31	-0.0540398	7.59	8.36	8.16	-0.0349338	0.11	0.14	0.089	-0.65355	0.092	0.092	0.059	-0.640919	0.0003	0.0049	0.0014	-1.80735	0.14	0.13	0.1	-0.378512	0.11	0.11	0.067	-0.715271
Mean		17.8355	17.6768	13.7797	-0.369652	4.52645	4.90226	4.4771	-0.226677	62.6419	62.9516	68.3871	0.127632	0.622903	0.634194	0.586129	-0.0954086	0.536774	0.466774	0.514516	0.119569	0.964516	0.974839	0.936452	-0.0450644	6.94548	6.59548	7.03258	0.0947342	0.133161	0.131226	0.10771	-0.270938	0.0816774	0.0830323	0.0470968	-0.797998	0.00354194	0.00387742	0.00182258	-0.792621	0.105129	0.104419	0.0793871	-0.373197	0.16271	0.160871	0.105355	-0.607354
[truncated: 4 more columns]

## Sheet: Fig.4D cDC2
List of log 2FC of genes correlated with Log2 FC of cDC2
Gene	Variable	R	Pval	FDR
LOC100419583	cDC2	-0.420508	0.00112651560508126	0.00289534
LHFPL2	cDC2	-0.474275	0.000193776943700127	0.000974977
TRIM22	cDC2	-0.531964	2.05754879100181e-05	0.000236706
CDC42EP2	cDC2	-0.495212	8.99179607222793e-05	0.000598772
IFI44	cDC2	-0.53326	1.94705636562968e-05	0.000236706
TNFSF13B	cDC2	-0.463969	0.000277796341358913	0.0011464
TRAFD1	cDC2	-0.425111	0.000979724544545241	0.00265796
IFI44L	cDC2	-0.536306	1.70865932749938e-05	0.000236706
BAZ1A	cDC2	-0.463321	0.000284053613829258	0.00115594
SP140	cDC2	-0.453371	0.000397658333851049	0.00138707
KLF12	cDC2	0.408452	0.00160916828582243	0.00377189
LACTB	cDC2	-0.449742	0.000448453187535869	0.00151031
GBP4	cDC2	-0.525709	2.67695409800345e-05	0.000270465
GBP5	cDC2	-0.572345	3.29448737283373e-06	9.83615e-05
PIK3AP1	cDC2	-0.473465	0.000199424994847741	0.000974977
ANKRD22	cDC2	-0.55896	6.20965324177412e-06	0.000149046
CMPK2	cDC2	-0.483512	0.000138943905782243	0.000798246
DTX3L	cDC2	-0.491938	0.000101721574915051	0.000647922
GBP6	cDC2	-0.585892	1.68483177631912e-06	8.2276e-05
S1PR1	cDC2	0.507689	5.55383908304591e-05	0.00042823
TMEM268	cDC2	-0.473433	0.000199654012794949	0.000974977
EPHA4	cDC2	0.445139	0.00052129252949248	0.00160778
SAMD9L	cDC2	-0.553062	8.14000767898824e-06	0.000170359
TFEC	cDC2	-0.424138	0.00100921761028393	0.00268819
CMTR1	cDC2	-0.420055	0.00114200808076541	0.00290964
DMXL2	cDC2	-0.489767	0.000110318726532667	0.000673404
DDX58	cDC2	-0.541297	1.3757193433845e-05	0.000236706
DAPK2	cDC2	0.424171	0.00100822177783009	0.00268819
APOL2	cDC2	-0.457196	0.000349845364146301	0.00129114
IFIT5	cDC2	-0.433926	0.000745690085695372	0.00216324
LYSMD2	cDC2	-0.613959	3.7957825422545e-07	7.26618e-05
FRMD3	cDC2	-0.516472	3.9115060994025e-05	0.000333949
FBXO6	cDC2	-0.42362	0.00102527176376383	0.00270635
GBP1	cDC2	-0.432759	0.00077344922071815	0.0022002
GBP2	cDC2	-0.459562	0.0003229470471303	0.00124505
GBP3	cDC2	-0.440797	0.000599690227788185	0.00177484
GCH1	cDC2	-0.406216	0.00171674172656687	0.00399211
MYOF	cDC2	-0.440861	0.00059844569245527	0.00177484
LAMP3	cDC2	-0.528204	2.41164749299799e-05	0.000261708
CD274	cDC2	-0.539353	1.49754637634862e-05	0.000236706
SNX10	cDC2	-0.43169	0.000799710735094963	0.00223157
IFIT2	cDC2	-0.404563	0.00180033814613519	0.00412109
IFIT1	cDC2	-0.416068	0.00128657263560873	0.00314138
IFIT3	cDC2	-0.518449	3.6098803901086e-05	0.000329077
FAS	cDC2	-0.469219	0.000231556284247463	0.00103733
IL7R	cDC2	0.432014	0.000791669002330092	0.00223038
IDO1	cDC2	-0.472298	0.000207822570249827	0.00099823
CXCL10	cDC2	-0.531477	2.10045863892458e-05	0.000236706
IRF1	cDC2	-0.448445	0.000467974985327003	0.00154064
IRF7	cDC2	-0.422097	0.00107376828088241	0.00280905
ISG20	cDC2	-0.533876	1.89652001694548e-05	0.000236706
JAK2	cDC2	-0.514041	4.31418602048485e-05	0.000342973
KCNJ2	cDC2	-0.474113	0.000194894724869571	0.000974977
FAM102A	cDC2	0.460566	0.000312104784577751	0.00124505
CARD17	cDC2	-0.503768	6.47493515193783e-05	0.000474289
ODF3B	cDC2	-0.572021	3.34654492614955e-06	9.83615e-05
MT2A	cDC2	-0.425143	0.000978754944854761	0.00265796
MX1	cDC2	-0.474729	0.000190678238317964	0.000974977
OAS1	cDC2	-0.459886	0.000319412671041774	0.00124505
OAS3	cDC2	-0.573836	3.06459884927338e-06	9.83615e-05
LAP3	cDC2	-0.476674	0.000177904180270054	0.000947744
HERC5	cDC2	-0.489929	0.000109654847454723	0.000673404
PDE4B	cDC2	-0.480368	0.000155764743517241	0.000861115
ETV7	cDC2	-0.608968	5.00013412339202e-07	7.26618e-05
NUB1	cDC2	-0.466821	0.000251728770503312	0.00108465
PLSCR1	cDC2	-0.532903	1.97688108227365e-05	0.000236706
PML	cDC2	-0.437621	0.000663618112382198	0.0019444
POLB	cDC2	-0.485845	0.000127552448940978	0.000762712
XRN1	cDC2	-0.447667	0.000480054825967143	0.00154353
PARP14	cDC2	-0.592277	1.21528669684017e-06	7.26618e-05
XAF1	cDC2	-0.444394	0.000534050761079089	0.00162997
LPCAT2	cDC2	-0.522014	3.11958560502948e-05	0.000294851
SRBD1	cDC2	-0.464585	0.000271968500762523	0.0011464
DDX60	cDC2	-0.446663	0.000496076227999337	0.00154628
FAR2	cDC2	-0.451816	0.000418750598976608	0.00144346
WSB2	cDC2	-0.412763	0.00141868686351953	0.00337947
EIF2AK2	cDC2	-0.456969	0.000352528818029611	0.00129114
WDFY1	cDC2	-0.517801	3.70632297235119e-05	0.000329077
RNF213	cDC2	-0.425564	0.000966228517735621	0.00265796
DENND1A	cDC2	-0.45402	0.000389158320085506	0.00137378
GNB4	cDC2	-0.470775	0.000219271872627304	0.00103624
SORT1	cDC2	-0.480498	0.00015503582540455	0.000861115
SAT1	cDC2	-0.464326	0.000274408614425978	0.0011464
CEACAM1	cDC2	-0.46815	0.000240362545767388	0.00105114
RTP4	cDC2	-0.502342	6.84333682511745e-05	0.000489048
NOD2	cDC2	-0.412763	0.00141868686351953	0.00337947
IFIH1	cDC2	-0.601449	7.50666515915731e-07	7.26618e-05
TRIM21	cDC2	-0.432824	0.00077188291718925	0.0022002
STAT1	cDC2	-0.478845	0.00016456757897496	0.000892931
STAT2	cDC2	-0.447376	0.000484657170758415	0.00154353
STK3	cDC2	-0.458136	0.00033892491047072	0.00128968
TAP1	cDC2	-0.41623	0.00128039004298337	0.00314138
TAP2	cDC2	-0.546224	1.10699119248846e-05	0.000208339
TCF7	cDC2	0.417041	0.00124987520009388	0.00314138
DYNLT1	cDC2	-0.46896	0.000233663677248865	0.00103733
SERPING1	cDC2	-0.44744	0.00048363098429485	0.00154353
TNFAIP2	cDC2	-0.41623	0.00128039004298337	0.00314138
TNFAIP6	cDC2	-0.515986	3.98915517175423e-05	0.000333949
WARS1	cDC2	-0.497772	8.15769685514519e-05	0.000555862
PRRG4	cDC2	-0.449223	0.000456171467777411	0.00151884
PLA2G7	cDC2	-0.46896	0.000233663677248865	0.00103733
MCTP1	cDC2	-0.421286	0.00110039602170614	0.00285324
STN1	cDC2	-0.505388	6.07849422017551e-05	0.000456666
RUBCNL	cDC2	0.483836	0.000137307940865771	0.000798246
PDCD1LG2	cDC2	-0.545608	1.13768996757048e-05	0.000208339
APOL6	cDC2	-0.532968	1.97142714947103e-05	0.000236706
ZBP1	cDC2	-0.469576	0.000228686925868258	0.00103733
PARP9	cDC2	-0.513944	4.33106131827448e-05	0.000342973
CASP5	cDC2	-0.591888	1.23996172248589e-06	7.26618e-05
KREMEN1	cDC2	-0.501499	7.06999201094818e-05	0.000493216
EFCAB2	cDC2	-0.400998	0.00199314055756427	0.00452706
CAPNS2	cDC2	-0.415453	0.00131031154370183	0.0031729
TRIM5	cDC2	-0.454635	0.000381236526370701	0.00136222
APOL1	cDC2	-0.493948	9.43180805796761e-05	0.000614116
SCARF1	cDC2	-0.522694	3.03328385945617e-05	0.000294851
SOCS1	cDC2	-0.409165	0.00157616073043839	0.00372432
STX11	cDC2	-0.460145	0.00031661055171501	0.00124505
PSTPIP2	cDC2	-0.525773	2.66973471172629e-05	0.000270465
DDX60L	cDC2	-0.40466	0.00179532183819243	0.00412109
RSAD2	cDC2	-0.531801	2.07176109849244e-05	0.000236706
FCMR	cDC2	0.568132	4.03403619578913e-06	0.000107452
UBE2L6	cDC2	-0.454765	0.000379587566281015	0.00136222
EPSTI1	cDC2	-0.571956	3.35704800584956e-06	9.83615e-05
AIM2	cDC2	-0.457228	0.000349463533436311	0.00129114
VPS9D1	cDC2	-0.446922	0.000491895928023371	0.00154628
CD59	cDC2	-0.416133	0.00128409639112163	0.00314138
DOCK4	cDC2	-0.450357	0.000439441725195501	0.00149717
TRANK1	cDC2	-0.442417	0.000569269204776324	0.00171955
P2RY14	cDC2	-0.557599	6.61295414513766e-06	0.000149046

## Sheet: Fig.4D NK
List of log 2FC of genes correlated with Log2 FC of CD56bright NK cells
Gene	Variable	R	Pval	FDR
LOC100419583	CD56Bright_Early_NK	-0.542658	1.2960072183768e-05	4.31511e-05
DHRS9	CD56Bright_Early_NK	-0.549692	9.47954105407641e-06	3.3872e-05
LHFPL2	CD56Bright_Early_NK	-0.550989	8.94159147888631e-06	3.23443e-05
CALCOCO2	CD56Bright_Early_NK	-0.427942	0.000898213087305467	0.00138514
TRIM22	CD56Bright_Early_NK	-0.571053	3.50658121995252e-06	1.86805e-05
IRF9	CD56Bright_Early_NK	-0.499028	7.77515732283408e-05	0.000177978
CDC42EP2	CD56Bright_Early_NK	-0.568525	3.95900795049476e-06	1.95742e-05
IFI44	CD56Bright_Early_NK	-0.582982	1.95086235613953e-06	1.27023e-05
RBCK1	CD56Bright_Early_NK	-0.552836	8.22385605438861e-06	3.05011e-05
TNFSF13B	CD56Bright_Early_NK	-0.547358	1.05242733220657e-05	3.7152e-05
VAMP5	CD56Bright_Early_NK	-0.539254	1.50396417511426e-05	4.84243e-05
MTHFD2	CD56Bright_Early_NK	-0.534489	1.84735417506392e-05	5.46742e-05
TRAFD1	CD56Bright_Early_NK	-0.507455	5.60513943330985e-05	0.000135901
IFI44L	CD56Bright_Early_NK	-0.60752	5.41133296275336e-07	5.28507e-06
OGFR	CD56Bright_Early_NK	-0.436337	0.000691152190082855	0.00111268
BAZ1A	CD56Bright_Early_NK	-0.557018	6.79249474378464e-06	2.7263e-05
SP140	CD56Bright_Early_NK	-0.537115	1.65007841305063e-05	5.14333e-05
KLF12	CD56Bright_Early_NK	0.556402	6.98765620569915e-06	2.76673e-05
LACTB	CD56Bright_Early_NK	-0.476985	0.000175929670042072	0.000350663
CARD16	CD56Bright_Early_NK	-0.48966	0.000110759784004126	0.000233472
GBP4	CD56Bright_Early_NK	-0.569109	3.85002025749187e-06	1.95742e-05
GBP5	CD56Bright_Early_NK	-0.677763	6.99923074670068e-09	2.83956e-07
BATF2	CD56Bright_Early_NK	-0.589498	1.40221313798999e-06	1.08118e-05
PIK3AP1	CD56Bright_Early_NK	-0.41718	0.00124469928875937	0.00183265
ANKRD22	CD56Bright_Early_NK	-0.731378	1.03855411594078e-10	3.04296e-08
CMPK2	CD56Bright_Early_NK	-0.567358	4.18565775079825e-06	1.97806e-05
DTX3L	CD56Bright_Early_NK	-0.577536	2.55699473453076e-06	1.52898e-05
GBP6	CD56Bright_Early_NK	-0.623112	2.26125755596545e-07	3.12041e-06
DUSP3	CD56Bright_Early_NK	-0.54013	1.44772246640831e-05	4.71314e-05
DUSP5	CD56Bright_Early_NK	-0.545024	1.16750330048324e-05	3.98337e-05
TYMP	CD56Bright_Early_NK	-0.605737	5.9614079603276e-07	5.63449e-06
S1PR1	CD56Bright_Early_NK	0.453874	0.000391057752754944	0.000682023
TMEM268	CD56Bright_Early_NK	-0.558152	6.44618852761519e-06	2.62324e-05
ETS1	CD56Bright_Early_NK	0.444473	0.000532681275030187	0.000902171
SAMD9L	CD56Bright_Early_NK	-0.694522	2.07020406842752e-09	1.51642e-07
FGD2	CD56Bright_Early_NK	-0.496499	8.56298747292602e-05	0.000186537
TFEC	CD56Bright_Early_NK	-0.544992	1.16918076890159e-05	3.98337e-05
MSRB2	CD56Bright_Early_NK	-0.406126	0.0017211851021999	0.00248427
CMTR1	CD56Bright_Early_NK	-0.514911	4.16592530348257e-05	0.000106141
EPB41L3	CD56Bright_Early_NK	-0.457212	0.000349648699675773	0.000631951
DMXL2	CD56Bright_Early_NK	-0.433549	0.000754546536734649	0.00118226
DDX58	CD56Bright_Early_NK	-0.622269	2.37336582280295e-07	3.12041e-06
APOL2	CD56Bright_Early_NK	-0.592804	1.18258242055806e-06	9.36477e-06
IFIT5	CD56Bright_Early_NK	-0.614781	3.62557607793812e-07	3.79391e-06
LYSMD2	CD56Bright_Early_NK	-0.536078	1.72555793153656e-05	5.26655e-05
FRMD3	CD56Bright_Early_NK	-0.519384	3.47480521298558e-05	9.00989e-05
SPATS2L	CD56Bright_Early_NK	-0.494814	9.12824722602025e-05	0.000195225
SIPA1L1	CD56Bright_Early_NK	-0.460032	0.000317823056547785	0.000589381
FBXO6	CD56Bright_Early_NK	-0.540843	1.40334402860264e-05	4.62e-05
GBP1	CD56Bright_Early_NK	-0.466937	0.000250720391260106	0.000480138
GBP2	CD56Bright_Early_NK	-0.565413	4.59044518810698e-06	2.06923e-05
GBP3	CD56Bright_Early_NK	-0.528882	2.34392415749005e-05	6.73304e-05
GCH1	CD56Bright_Early_NK	-0.538574	1.54910023943562e-05	4.89425e-05
MYOF	CD56Bright_Early_NK	-0.564441	4.80623568063518e-06	2.13368e-05
HAVCR1	CD56Bright_Early_NK	0.538509	1.55346373595979e-05	4.89425e-05
DAPP1	CD56Bright_Early_NK	-0.434003	0.000743881494553829	0.00117181
LAMP3	CD56Bright_Early_NK	-0.559611	6.02504624520562e-06	2.59333e-05
TMEM150B	CD56Bright_Early_NK	-0.456823	0.000354258820032462	0.000632914
FFAR2	CD56Bright_Early_NK	-0.439741	0.000620296985226624	0.00101535
CD274	CD56Bright_Early_NK	-0.645089	6.07482790121795e-08	1.36917e-06
SNX10	CD56Bright_Early_NK	-0.458736	0.00033211285266579	0.000612007
DNAJA1	CD56Bright_Early_NK	-0.464635	0.000271496273173072	0.000516548
ICAM1	CD56Bright_Early_NK	-0.514652	4.20963754637533e-05	0.000106249
VSIG1	CD56Bright_Early_NK	0.435916	0.000700415366932704	0.00111534
CD300E	CD56Bright_Early_NK	-0.496434	8.58411970278679e-05	0.000186537
IFI35	CD56Bright_Early_NK	-0.435981	0.000698983001772362	0.00111534
IFIT2	CD56Bright_Early_NK	-0.587164	1.57959247740419e-06	1.12765e-05
IFIT1	CD56Bright_Early_NK	-0.638639	9.03154007904653e-08	1.89017e-06
IFIT3	CD56Bright_Early_NK	-0.684084	4.4628006629684e-09	2.17933e-07
FAS	CD56Bright_Early_NK	-0.470178	0.00022391230712774	0.000434479
IL7R	CD56Bright_Early_NK	0.450632	0.000435473649707765	0.000750552
IDO1	CD56Bright_Early_NK	-0.559319	6.10717016897922e-06	2.59333e-05
CXCL10	CD56Bright_Early_NK	-0.59637	9.82013340205923e-07	8.22085e-06
IRF1	CD56Bright_Early_NK	-0.633517	1.22936693813237e-07	2.40136e-06
IRF7	CD56Bright_Early_NK	-0.627196	1.78493411676276e-07	3.01733e-06
ISG20	CD56Bright_Early_NK	-0.568428	3.97744957014113e-06	1.95742e-05
JAK2	CD56Bright_Early_NK	-0.573225	3.15691710018258e-06	1.77012e-05
KARS1	CD56Bright_Early_NK	-0.427488	0.000910853281090044	0.00139728
KCNJ2	CD56Bright_Early_NK	-0.469368	0.000230357151971994	0.000444044
KCNJ15	CD56Bright_Early_NK	-0.460519	0.000312610264352951	0.000583406
ABLIM1	CD56Bright_Early_NK	0.50295	6.68391336543361e-05	0.000156671
LIMK1	CD56Bright_Early_NK	-0.460972	0.000307815318556093	0.00057814
LIMK2	CD56Bright_Early_NK	-0.420032	0.00114277609563472	0.00169966
FAM102A	CD56Bright_Early_NK	0.409173	0.00157578812622898	0.00228567
LMNB1	CD56Bright_Early_NK	-0.471605	0.000212967641591134	0.000415997
MEFV	CD56Bright_Early_NK	-0.419287	0.00116866431495518	0.00172939
MICB	CD56Bright_Early_NK	-0.495073	9.03911133910991e-05	0.00019474
CARD17	CD56Bright_Early_NK	-0.558347	6.38849661271485e-06	2.62324e-05
ODF3B	CD56Bright_Early_NK	-0.711702	5.4359143339696e-10	7.96361e-08
CALHM6	CD56Bright_Early_NK	-0.507423	5.61229151645161e-05	0.000135901
MT2A	CD56Bright_Early_NK	-0.442593	0.000566048360606187	0.000942342
MX1	CD56Bright_Early_NK	-0.575754	2.79087215025164e-06	1.63545e-05
ATF3	CD56Bright_Early_NK	-0.429433	0.000857786058937621	0.00133687
NELL2	CD56Bright_Early_NK	0.497342	8.2925820488201e-05	0.000186537
OAS1	CD56Bright_Early_NK	-0.676305	7.75306705884356e-09	2.83956e-07
OAS2	CD56Bright_Early_NK	-0.412934	0.00141157217240827	0.00205766
OAS3	CD56Bright_Early_NK	-0.703501	1.04139192753924e-09	1.01709e-07
P2RX7	CD56Bright_Early_NK	-0.52094	3.26037859536059e-05	8.76414e-05
PAK1	CD56Bright_Early_NK	-0.427942	0.000898213087305467	0.00138514
LAP3	CD56Bright_Early_NK	-0.660875	2.21044147014146e-08	7.19622e-07
PLEKHO1	CD56Bright_Early_NK	-0.546029	1.11659589856171e-05	3.89479e-05
HERC5	CD56Bright_Early_NK	-0.481005	0.000152214574818759	0.000307578
PDE4B	CD56Bright_Early_NK	-0.534878	1.81681183541659e-05	5.4319e-05
ETV7	CD56Bright_Early_NK	-0.690729	2.74683962444445e-09	1.60965e-07
NUB1	CD56Bright_Early_NK	-0.522139	3.10350435323575e-05	8.49838e-05
PLAUR	CD56Bright_Early_NK	-0.555462	7.29560647530398e-06	2.81265e-05
PLSCR1	CD56Bright_Early_NK	-0.629627	1.54798676132814e-07	2.83475e-06
PML	CD56Bright_Early_NK	-0.616823	3.23345826712971e-07	3.5089e-06
POLB	CD56Bright_Early_NK	-0.624765	2.05564318102809e-07	3.03987e-06
XRN1	CD56Bright_Early_NK	-0.440292	0.000609464443643268	0.00100322
PARP14	CD56Bright_Early_NK	-0.624603	2.07499683320881e-07	3.03987e-06
XAF1	CD56Bright_Early_NK	-0.654522	3.34403436166066e-08	9.79802e-07
LPCAT2	CD56Bright_Early_NK	-0.529984	2.23752652191458e-05	6.49104e-05
SRBD1	CD56Bright_Early_NK	-0.602658	7.03670859889375e-07	6.24774e-06
TMEM140	CD56Bright_Early_NK	-0.476143	0.000181311722942773	0.000356539
DDX60	CD56Bright_Early_NK	-0.528493	2.38258004101984e-05	6.77763e-05
FLVCR2	CD56Bright_Early_NK	-0.503079	6.65037177269334e-05	0.000156671
FAR2	CD56Bright_Early_NK	-0.457407	0.00034736415545633	0.000631951
CNDP2	CD56Bright_Early_NK	-0.441945	0.000577985774390632	0.000956779
PRR11	CD56Bright_Early_NK	-0.498541	7.92128308378802e-05	0.000179918
ADAP2	CD56Bright_Early_NK	-0.44389	0.000542840734989649	0.00090887
PRKCH	CD56Bright_Early_NK	0.450697	0.000434542230142931	0.000750552
WSB2	CD56Bright_Early_NK	-0.568752	3.91628678989026e-06	1.95742e-05
EIF2AK2	CD56Bright_Early_NK	-0.612901	4.02560511409145e-07	4.06725e-06
SLAMF8	CD56Bright_Early_NK	-0.567682	4.12151653415497e-06	1.97806e-05
PSMA4	CD56Bright_Early_NK	-0.42295	0.00104635538639463	0.00158032
PSMB10	CD56Bright_Early_NK	-0.503209	6.61698507133987e-05	0.000156671
PSME2	CD56Bright_Early_NK	-0.454716	0.000380204669473227	0.000667066
GRAMD1B	CD56Bright_Early_NK	-0.517569	3.74138933535904e-05	9.61603e-05
WDFY1	CD56Bright_Early_NK	-0.618088	3.01104399686128e-07	3.5089e-06
RNF213	CD56Bright_Early_NK	-0.463987	0.000277625374098295	0.000524802
SHTN1	CD56Bright_Early_NK	-0.454814	0.000378970164644875	0.000667066
DENND1A	CD56Bright_Early_NK	-0.499773	7.55590325323329e-05	0.000175705
SQOR	CD56Bright_Early_NK	-0.595235	1.04208851654985e-06	8.48144e-06
PLAAT4	CD56Bright_Early_NK	-0.445867	0.000509104985054168	0.000872326
GNB4	CD56Bright_Early_NK	-0.476629	0.000178188613532411	0.000352765
APOBEC3G	CD56Bright_Early_NK	-0.401653	0.00195639471116256	0.00280992
SORT1	CD56Bright_Early_NK	-0.509465	5.17775128199088e-05	0.000127486
SAT1	CD56Bright_Early_NK	-0.581329	2.1189563660617e-06	1.32097e-05
CEACAM1	CD56Bright_Early_NK	-0.531572	2.09202978571382e-05	6.12965e-05
SECTM1	CD56Bright_Early_NK	-0.552966	8.17555484260036e-06	3.05011e-05
RTP4	CD56Bright_Early_NK	-0.514457	4.24269887117486e-05	0.000106249
NOD2	CD56Bright_Early_NK	-0.435527	0.000709065383842495	0.00112301
IFIH1	CD56Bright_Early_NK	-0.621718	2.44946629414306e-07	3.12041e-06
ERAP2	CD56Bright_Early_NK	-0.491669	0.000102751613002085	0.000218161
ATG3	CD56Bright_Early_NK	-0.496661	8.51036577014896e-05	0.000186537
PARP12	CD56Bright_Early_NK	-0.568266	4.00836351762754e-06	1.95742e-05
TRIM21	CD56Bright_Early_NK	-0.536305	1.70877864468028e-05	5.26655e-05
STAT1	CD56Bright_Early_NK	-0.571734	3.39328157310512e-06	1.84117e-05
STAT2	CD56Bright_Early_NK	-0.555981	7.12417732843519e-06	2.78318e-05
STK3	CD56Bright_Early_NK	-0.551183	8.86338900010074e-06	3.23443e-05
BST2	CD56Bright_Early_NK	-0.535462	1.77187401570542e-05	5.35216e-05
TAP1	CD56Bright_Early_NK	-0.56564	4.54140912137587e-06	2.06923e-05
TAP2	CD56Bright_Early_NK	-0.579157	2.360370455697e-06	1.44081e-05
TCN2	CD56Bright_Early_NK	-0.587066	1.58741966891865e-06	1.12765e-05
DYNLT1	CD56Bright_Early_NK	-0.544052	1.21881105497317e-05	4.10473e-05
SERPING1	CD56Bright_Early_NK	-0.520162	3.36601585014783e-05	8.88507e-05
TNFAIP2	CD56Bright_Early_NK	-0.489206	0.000112645522043845	0.000235751
TNFAIP6	CD56Bright_Early_NK	-0.601848	7.34846865368262e-07	6.33265e-06
WARS1	CD56Bright_Early_NK	-0.584797	1.78067194830052e-06	1.21334e-05
CACNA1E	CD56Bright_Early_NK	-0.424862	0.000987183344987504	0.00150648
PRRG4	CD56Bright_Early_NK	-0.50684	5.74247442472365e-05	0.000137914
PLA2G7	CD56Bright_Early_NK	-0.5541	7.76402127416734e-06	2.95436e-05
DHRS12	CD56Bright_Early_NK	-0.414425	0.001350820355609	0.00197895
MCTP1	CD56Bright_Early_NK	-0.520972	3.25604420847067e-05	8.76414e-05
PLBD1	CD56Bright_Early_NK	-0.43906	0.000633918652517887	0.00103188
STN1	CD56Bright_Early_NK	-0.528169	2.41524273314479e-05	6.78568e-05
DGLUCY	CD56Bright_Early_NK	-0.482593	0.000143678598817109	0.000292346
RUBCNL	CD56Bright_Early_NK	0.420227	0.00113610795789748	0.00169837
PDCD1LG2	CD56Bright_Early_NK	-0.646126	5.69456563239009e-08	1.36917e-06
APOL6	CD56Bright_Early_NK	-0.603695	6.65571269826234e-07	6.09414e-06
ZBP1	CD56Bright_Early_NK	-0.572934	3.20191867142789e-06	1.77012e-05
CASP1	CD56Bright_Early_NK	-0.560357	5.81981693898431e-06	2.54508e-05
PARP9	CD56Bright_Early_NK	-0.573647	3.0929548268797e-06	1.77012e-05
CASP5	CD56Bright_Early_NK	-0.620162	2.67688932032685e-07	3.26804e-06
KREMEN1	CD56Bright_Early_NK	-0.558671	6.29340922380568e-06	2.62324e-05
NLRC5	CD56Bright_Early_NK	-0.485802	0.000127754541600491	0.000263606
EFCAB2	CD56Bright_Early_NK	-0.437601	0.000664022966523128	0.00107491
TRIM5	CD56Bright_Early_NK	-0.458088	0.00033947472780917	0.000621663
APOL1	CD56Bright_Early_NK	-0.566159	4.4311521430438e-06	2.06084e-05
SCARF1	CD56Bright_Early_NK	-0.496629	8.52086628849526e-05	0.000186537
OASL	CD56Bright_Early_NK	-0.582042	2.04485220596845e-06	1.30248e-05
SOCS1	CD56Bright_Early_NK	-0.499092	7.75586218011928e-05	0.000177978
STX11	CD56Bright_Early_NK	-0.588493	1.47617109909388e-06	1.10902e-05
TNFSF10	CD56Bright_Early_NK	-0.525867	2.65932523811145e-05	7.35078e-05
TNFRSF14	CD56Bright_Early_NK	-0.528006	2.43172889651299e-05	6.78568e-05
RIPK2	CD56Bright_Early_NK	-0.45705	0.000351562912892396	0.000631951
CCRL2	CD56Bright_Early_NK	-0.496402	8.59470376996042e-05	0.000186537
PSTPIP2	CD56Bright_Early_NK	-0.616823	3.23345826712971e-07	3.5089e-06
NMI	CD56Bright_Early_NK	-0.488784	0.000114422876870656	0.000237772
SESTD1	CD56Bright_Early_NK	-0.47731	0.000173898833069347	0.000348989
RSAD2	CD56Bright_Early_NK	-0.626548	1.85364754954194e-07	3.01733e-06
FCMR	CD56Bright_Early_NK	0.520616	3.30401644824648e-05	8.8007e-05
UBE2L6	CD56Bright_Early_NK	-0.583274	1.92252339383453e-06	1.27023e-05
TIFA	CD56Bright_Early_NK	-0.423047	0.00104327133447654	0.00158032
VAMP3	CD56Bright_Early_NK	-0.420875	0.00111413261260464	0.00167406
EPSTI1	CD56Bright_Early_NK	-0.649887	4.49570418432976e-08	1.19749e-06
AIM2	CD56Bright_Early_NK	-0.510308	5.0076271467499e-05	0.000124342
VPS9D1	CD56Bright_Early_NK	-0.444117	0.000538869164577567	0.000907406
CD59	CD56Bright_Early_NK	-0.455916	0.000365231432073566	0.000648562
DOCK4	CD56Bright_Early_NK	-0.483015	0.000141488713644693	0.000289903
TRANK1	CD56Bright_Early_NK	-0.445608	0.000513418336605008	0.000874602
P2RY14	CD56Bright_Early_NK	-0.58671	1.61643044601358e-06	1.12765e-05
MVP	CD56Bright_Early_NK	-0.51987	3.40643792658482e-05	8.91148e-05

## Sheet: Fig.5A-B
Tmod gene enrichment analysis for QIV-SD, QIV-HD and young adults vaccinated with TIV-SD (involved in the antiviral and IFN-signaling, monocyte/inflammation, antigen-processing and presentation)
ID	Title	cerno	N1	AUC	cES	P.Value	adj.P.Val	Group	Genes
LI.M11.0	enriched in monocytes (II)	797.531.006.828.125	174	765.638.601.891.899	229.175.576.674.749	2.63e-23	9.12e-23	Elderly_QIV-HD	S100A12	TYROBP	PLA2G7	RNASE2	PLBD1	NOD2	LST1	SECTM1	TFEC	TNFAIP2	SORT1	AIF1	FCER1G	ADAP2	EPB41L3	PLAUR	MYOF	DMXL2	TYMP
LI.M5.0	regulation of antigen presentation and immune response	357.900.971.422.129	74	818.623.847.445.564	241.824.980.690.628	2.03e-05	0.00351	Elderly_QIV-HD	HLA-DRA	FCER1G	HLA-DQB1	PAK1	HLA-DRB1	TLR7	ITK	HLA-DMB	HLA-DMA	HLA-DPA1
LI.M75	antiviral IFN signature	164.577.939.083.261	22	92.569.915.929.312	374.040.770.643.774	0.0798	6.9	Elderly_QIV-HD	IFIH1	SERPING1	IL1B	RSAD2	IFIT1	DDX58	OAS1	OAS3	PML	HERC5	DDX60	CXCL10	IRF7
LI.M127	type I interferon response	124.720.789.214.613	12	972.815.054.342.944	519.669.955.060.887	0.139	9.61	Elderly_QIV-HD	TAP1	IFIH1	IRF7	PARP9	STAT1	PLSCR1	IFITM1	HERC5	DDX60	RSAD2	IFIT1
LI.M37.0	immune activation - generic cluster	938.354.435.242.098	312	617.364.754.299.841	15.037.731.334.008	0.461	26.6	Elderly_QIV-HD	CAMK4	PRRG4	PLA2G7	HLA-DRA	KLF5	C3AR1	CD300C	CEACAM1	MCTP1	ADAP2	TMEM176B	SLPI	STX11	SLCO4C1	LPCAT2	RNASE2	TLR7	GPBAR1	SLC26A8	TNFAIP6	KCNJ15
LI.M111.1	viral sensing & immunity; IRF2 targets network (II)	10.891.272.426.349	11	972.368.653.118.815	49.505.783.756.132	17.2	74.6	Elderly_QIV-HD	TAP1	DDX58	PSMB10	ZBP1	CASP1	PSMB8	BST2	CXCL10	IFIT2	TNFSF13B
LI.M165	enriched in activated dendritic cells (II)	188.927.447.843.184	34	704.301.706.653.632	277.834.482.122.329	25.3	972	Elderly_QIV-HD	IFIH1	TNFAIP6	DOCK4	IFIT3	IFIT2	IFIT1	SERPING1	RSAD2	PRRG4	PARP9	LAMP3	HERC5	ATF3
LI.S4	Monocyte surface signature	307.335.522.644.512	78	729.605.683.767.618	197.009.950.413.148	581	18300	Elderly_QIV-HD	MCTP1	AGTRAP	C1orf162
LI.M150	innate antiviral response	102.766.666.859.421	12	969.159.256.265.158	428.194.445.247.586	1010	29100	Elderly_QIV-HD	TAP1	IRF7	PLSCR1	EIF2AK2	OASL	OAS1	OAS3	RSAD2	IFIT1
LI.M111.0	viral sensing & immunity; IRF2 targets network (I)	116.769.809.169.972	17	870.667.512.287.934	343.440.615.205.801	5240	130000	Elderly_QIV-HD	TAP1	TLR7	ZBP1	IFI35	TNFSF13B	PSMB8	BST2	RIPK2	AIF1	CXCL16
LI.M67	activated dendritic cells	937.393.235.024.247	11	959.013.502.126.242	426.087.834.101.931	7860	181000	Elderly_QIV-HD	DDX58	IRF7	PLSCR1	IFIH1	SERPING1	DDX60	RSAD2
LI.M4.3	myeloid cell enriched receptors and transporters	15.172.898.390.418	29	812.842.958.173.519	261.601.696.386.518	25400	549000	Elderly_QIV-HD	GPBAR1	MYOF	SECTM1
LI.M146	MHC-TLR7-TLR8 cluster	991.673.167.166.599	16	921.884.264.999.191	309.897.864.739.562	853000	15500000	Elderly_QIV-HD	HLA-DRA	HLA-DRB1	HLA-DQB1	HLA-DPA1	TLR7
LI.M16	TLR and inflammatory signaling	178.587.899.919.709	43	763.170.845.615.744	207.660.348.743.848	1890000	29700000	Elderly_QIV-HD	KCNJ15	TYROBP	TLR7	KCNJ2
LI.M13	innate activation by cytosolic DNA sensing	74.721.133.188.667	11	887.309.177.134.571	339.641.514.493.941	11700000	169000000	Elderly_QIV-HD	DDX58	IRF7	ZBP1	AIM2	CXCL10	IL1B
LI.M118.0	enriched in monocytes (IV)	188.804.138.340.667	50	70.819.895.231.409	188.804.138.340.667	20000000	276000000	Elderly_QIV-HD	TNFSF13B	TMEM176B	PAK1	C1orf162	HLA-DMB
LI.M109	receptors, cell migration	853.546.041.473.481	15	824.637.056.202.386	284.515.347.157.827	32600000	405000000	Elderly_QIV-HD	C3AR1	S1PR1
LI.M86.0	chemokines and inflammatory molecules in myeloid cells	944.255.039.305.976	18	772.629.252.250.795	262.293.066.473.882	38900000	449000000	Elderly_QIV-HD	GCH1	TNFAIP6	IL1B	PDE4B
LI.M71	enriched in antigen presentation (I)	878.441.412.022.707	16	825.716.942.482.885	274.512.941.257.096	42000000	469000000	Elderly_QIV-HD	HLA-DRA	PLAUR	HLA-DRB1	HLA-DQB1	FAR2	HLA-DPA1
LI.M11.2	formyl peptide receptor mediated neutrophil response	59.545.610.833.605	8	84.683.980.817.932	372.160.067.710.031	62400000	675000000	Elderly_QIV-HD	SECTM1	PAK1
LI.M86.1	proinflammatory dendritic cell, myeloid cell response	733.913.666.259.745	12	802.268.031.977.005	30.579.736.094.156	66200000	695000000	Elderly_QIV-HD	TNFAIP6	GCH1	IL1B	PDE4B
LI.S11	Activated (LPS) dendritic cell surface signature	143.038.850.613.873	36	61.867.501.304.121	198.665.070.297.046	129000000	1320000000	Elderly_QIV-HD	TNFSF13B	TMEM140	PDCD1LG2	PRRG4	IFI6	CD274
LI.M68	RIG-1 like receptor signaling	591.612.133.554.657	9	897.714.073.595.095	328.673.407.530.365	279000000	2680000000	Elderly_QIV-HD	DDX58	IRF7	IFIH1	CXCL10
LI.M53	inflammasome receptors and signaling	685.044.493.165.961	12	891.260.217.371.778	285.435.205.485.817	367000000	3350000000	Elderly_QIV-HD	RIPK2	NOD2	PAK1
LI.M95.0	enriched in antigen presentation (II)	896.003.357.974.932	21	728.900.597.227.999	213.334.132.851.174	2680000000	231.490.331.060.642	Elderly_QIV-HD	HLA-DRA	HLA-DRB1	AIF1	HLA-DMA
LI.M37.1	enriched in neutrophils (I)	156.704.429.710.577	46	651.428.578.135.747	170.330.901.859.323	3030000000	250.021.057.634.066	Elderly_QIV-HD	KRT23	KCNJ15	FFAR2
LI.M118.1	enriched in monocytes (surface)	651.435.748.994.644	13	774.214.144.161.325	250.552.211.151.786	3290000000	258.539.757.930.424	Elderly_QIV-HD	MCTP1	C1orf162	TMEM176B	HLA-DMB	TNFSF13B
LI.M4.15	enriched in monocytes (I)	585.203.420.549.129	11	82.350.232.220.894	266.001.554.795.059	3690000000	283.678.765.617.312	Elderly_QIV-HD	EPB41L3
LI.M64	enriched in activated dendritic cells/monocytes	687.261.372.501.507	15	724.054.908.725.025	229.087.124.167.169	7180000000	506.672.984.502.133	Elderly_QIV-HD	TNFAIP2	IL1B
LI.M132	recruitment of neutrophils	540.621.924.839.108	11	801.142.487.605.087	245.737.238.563.231	161.204.638.130.091	103.290.379.246.317	Elderly_QIV-HD	FFAR2
LI.M139	lysosomal/endosomal proteins	508.135.700.550.311	10	737.134.235.059.546	254.067.850.275.155	169.208.977.428.786	106.447.829.437.018	Elderly_QIV-HD	NPC2	SORT1
LI.M65	IL2, IL7, TCR network	426.768.365.883.994	8	815.439.948.273.075	266.730.228.677.496	312.528.678.776.723	193.098.076.529.904	Elderly_QIV-HD	IL7R	ITK
LI.M73	enriched in monocytes (III)	510.783.979.116.626	12	741.417.407.706.818	212.826.657.965.261	103.021.666.826.754	584.352.405.279.624	Elderly_QIV-HD	TFEC
LI.M59	CCR1, 7 and cell signaling	435.222.084.162.832	10	676.499.434.175.783	217.611.042.081.416	174.300.253.471.257	913.755.874.258.407	Elderly_QIV-HD
LI.M24	cell activation (IL15, IL23, TNF)	57.219.564.757.204	15	678.654.592.496.766	190.731.882.524.013	197.215.870.660.559	101.845.807.833.662	Elderly_QIV-HD	SERPING1
LI.M200	antigen processing and presentation	362.948.924.774.451	8	710.147.367.853.871	226.843.077.984.032	263.263.508.100.131	132.013.295.366.152	Elderly_QIV-HD	HLA-DPA1	HLA-DMB	HLA-DMA
LI.M12	CD28 costimulation	358.242.151.521.151	8	778.813.513.659.141	223.901.344.700.719	306.050.918.237.518	147.753.933.420.674	Elderly_QIV-HD	CD28
LI.M45	leukocyte activation and migration	438.865.866.770.485	11	726.488.859.276.098	199.484.484.895.675	366.418.443.997.091	171.325.380.571.613	Elderly_QIV-HD	FCER1G
LI.M112.0	complement activation (I)	583.585.112.150.999	17	626.002.853.971.777	171.642.680.044.411	579.383.553.334.624	263.771.986.123.395	Elderly_QIV-HD	SERPING1	C3AR1
LI.M33	inflammatory response	418.134.326.236.191	11	746.237.433.616.179	190.061.057.380.087	658.411.523.859.432	295.857.645.786.187	Elderly_QIV-HD	FCER1G	TYROBP	AIF1
LI.M43.1	myeloid, dendritic cell activation via NFkB (II)	497.322.362.000.594	14	660.197.426.677.241	177.615.129.285.927	692.700.122.628.971	302.713.929.165.391	Elderly_QIV-HD	ICAM1
LI.M40	complement and other receptors in DCs	470.355.817.628.292	13	667.875.888.259.633	180.906.083.703.189	697.057.508.311.782	302.713.929.165.391	Elderly_QIV-HD	TYROBP	HLA-DQB1
LI.M28	antigen presentation (lipids and proteins)	386.384.295.343.227	10	676.229.994.072.318	193.192.147.671.613	739.219.175.613.963	315.418.057.866.335	Elderly_QIV-HD	HLA-DRB1	HLA-DRA
LI.M25	TLR8-BAFF network	349.993.883.567.118	9	722.294.069.044.797	194.441.046.426.177	945.407.828.898.781	384.836.598.587.033	Elderly_QIV-HD	TNFSF13B
LI.M38	chemokines and receptors	369.821.461.355.295	10	735.533.760.844.964	184.910.730.677.647	117.598.461.669.181	467.690.433.764.788	Elderly_QIV-HD	ICAM1
LI.M11.0	enriched in monocytes (II)	825.703.836.038.316	186	737.796.194.300.029	221.963.396.784.494	1.84e-22	6.36e-20	Meta-Analysis	FCGR1B	FCGR1A	MAFB	IFI30	NCF1	ALDH1A1	MYOF	TYMP
LI.M5.0	regulation of antigen presentation and immune response	389.471.706.705.844	78	812.406.397.458.867	249.661.350.452.464	5.87e-08	6.77e-06	Meta-Analysis	FCGR1B
LI.M75	antiviral IFN signature	172.742.138.210.879	22	88.000.519.719.166	392.595.768.661.088	0.00366	0.211	Meta-Analysis	IFIH1	SERPING1	RSAD2	IFIT1	OAS1	OAS3	HERC5	CXCL10	IRF7
LI.M127	type I interferon response	128.057.055.875.893	11	995.070.076.337.294	582.077.526.708.606	0.00588	0.29	Meta-Analysis	TAP1	IFIH1	IRF7	PARP9	STAT1	PLSCR1	IFITM1	HERC5	RSAD2	IFIT1
LI.M37.0	immune activation - generic cluster	913.725.677.093.647	326	58.968.674.980.859	140.141.975.014.363	4760	96900	Meta-Analysis	CEACAM1	GPR84	STX11	ALDH1A1	LPCAT2	GPBAR1	TNFAIP6	SMCO4	KCNJ15
LI.M111.1	viral sensing & immunity; IRF2 targets network (II)	108.940.540.420.157	10	994.419.221.547.722	544.702.702.100.784	3.06	118	Meta-Analysis	TAP1	ZBP1	BST2	CXCL10	IFIT2	TNFSF13B
LI.M165	enriched in activated dendritic cells (II)	186.292.877.786.493	35	720.315.806.371.583	266.132.682.552.133	167	4430	Meta-Analysis	IFIH1	TNFAIP6	CCL8	IFIT3	IFIT2	IFIT1	SERPING1	RSAD2	PARP9	LAMP3	HERC5	ATF3
LI.S4	Monocyte surface signature	307.586.657.615.821	87	679.999.317.149.783	176.773.941.158.518	177000	3230000	Meta-Analysis	FCGR1B
LI.M150	innate antiviral response	109.975.103.514.487	12	938.855.160.450.997	45.822.959.797.703	57	1790	Meta-Analysis	TAP1	IRF7	PLSCR1	EIF2AK2	OASL	OAS1	OAS3	RSAD2	IFIT1
LI.M111.0	viral sensing & immunity; IRF2 targets network (I)	132.523.211.018.177	16	869.919.502.985.151	414.135.034.431.803	0.342	118	Meta-Analysis	TAP1	ZBP1	IFI35	TNFSF13B	BST2
LI.M67	activated dendritic cells	101.174.423.468.834	11	967.034.903.674.022	459.883.743.040.153	402	9930	Meta-Analysis	IRF7	PLSCR1	IFIH1	SERPING1	RSAD2
LI.M4.3	myeloid cell enriched receptors and transporters	168.274.461.513.355	29	848.646.678.498.986	290.128.381.919.578	112	3210	Meta-Analysis	GPBAR1	MYOF
LI.M146	MHC-TLR7-TLR8 cluster	973.824.598.984.091	16	87.523.919.477.471	304.320.187.182.529	1600000	24000000	Meta-Analysis	CD74
LI.M16	TLR and inflammatory signaling	185.582.048.004.235	44	707.552.297.464.914	210.888.690.913.903	611000	10100000	Meta-Analysis	FCGR1A	FCGR1B	KCNJ15
LI.M13	innate activation by cytosolic DNA sensing	783.317.645.133.973	11	867.838.161.226.591	356.053.475.060.897	304000	42100000	Meta-Analysis	IRF7	ZBP1	CXCL10
LI.M118.0	enriched in monocytes (IV)	204.414.261.899.219	52	669.535.732.403.173	196.552.174.903.096	1570000	24000000	Meta-Analysis	TNFSF13B
LI.M109	receptors, cell migration	749.395.329.531.213	15	835.738.340.647.005	249.798.443.177.071	1030000000	8890000000	Meta-Analysis
LI.M86.0	chemokines and inflammatory molecules in myeloid cells	920.154.737.494.635	20	7.416.118.001.327	230.038.684.373.659	561000000	511000000	Meta-Analysis	GCH1	TNFAIP6
LI.M71	enriched in antigen presentation (I)	868.429.064.882.868	16	806.660.458.233.403	271.384.082.775.896	58600000	634000000	Meta-Analysis	CD74
LI.M11.2	formyl peptide receptor mediated neutrophil response	534.592.306.622.118	10	877.630.974.850.788	267.296.153.311.059	6950000000	481.273.038.540.455	Meta-Analysis
LI.M86.1	proinflammatory dendritic cell, myeloid cell response	697.776.690.901.576	14	738.641.913.217.147	249.205.961.036.277	2000000000	15.369.349.141.169	Meta-Analysis	TNFAIP6	GCH1
LI.S11	Activated (LPS) dendritic cell surface signature	126.567.252.784.491	37	651.375.374.148.157	17.103.682.808.715	137.943.810.263.622	914.599.684.016.838	Meta-Analysis	TNFSF13B	IFI6
LI.M68	RIG-1 like receptor signaling	816.953.903.044.173	9	979.080.233.059.013	453.863.279.468.985	43200	831000	Meta-Analysis	IRF7	IFIH1	ISG15	CXCL10
LI.M53	inflammasome receptors and signaling	630.294.505.756.388	12	838.902.777.069.197	262.622.710.731.828	2360000000	177.299.064.020.199	Meta-Analysis
LI.M95.0	enriched in antigen presentation (II)	110.729.114.646.185	24	764.700.001.701.635	230.685.655.512.885	7280000	763000000	Meta-Analysis
LI.M118.1	enriched in monocytes (surface)	701.445.243.673.519	14	829.309.804.436.086	250.516.158.454.828	1780000000	142.939.560.466.445	Meta-Analysis	TNFSF13B
LI.M4.15	enriched in monocytes (I)	51.401.913.540.541	11	725.695.893.739.971	233.645.061.547.914	377.852.756.289.278	201.133.928.732.447	Meta-Analysis
LI.M64	enriched in activated dendritic cells/monocytes	733.761.407.340.928	16	760.505.434.505.281	22.930.043.979.404	4310000000	310.530.177.736.368	Meta-Analysis
LI.M39	integrin mediated leukocyte migration	38.124.990.290.754	10	726.021.527.317.247	19.062.495.145.377	854.928.832.919.045	332.365.591.224.707	Meta-Analysis
LI.M65	IL2, IL7, TCR network	513.805.355.963.667	10	824.098.352.293.016	256.902.677.981.833	140.097.639.459.227	914.599.684.016.838	Meta-Analysis	IL7R
LI.M73	enriched in monocytes (III)	458.472.429.150.951	12	668.494.804.686.836	191.030.178.812.896	46.178.829.178.238	200.116.234.973.951	Meta-Analysis
LI.M59	CCR1, 7 and cell signaling	421.734.918.664.359	10	744.329.949.497.526	21.086.745.933.218	262.512.343.877.819	124.423.658.879.076	Meta-Analysis
LI.M24	cell activation (IL15, IL23, TNF)	747.140.641.272.507	15	745.440.010.885.465	249.046.880.424.169	110000000	932000000	Meta-Analysis	SERPING1
LI.M200	antigen processing and presentation	398.808.168.510.673	7	749.551.886.448.755	284.862.977.507.624	266.271.302.594.142	160.364.994.020.023	Meta-Analysis
LI.M12	CD28 costimulation	52.335.558.599.647	11	833.235.940.673.957	237.888.902.725.668	280.930.980.823.321	16.474.935.485.571	Meta-Analysis
LI.M45	leukocyte activation and migration	508.950.769.574.365	11	800.233.742.382.503	231.341.258.897.439	443.280.519.483.031	228.917.999.613.625	Meta-Analysis
LI.M112.0	complement activation (I)	68.323.871.106.813	17	631.530.444.388.411	200.952.562.078.862	433.110.717.971.176	227.055.012.754.586	Meta-Analysis	SERPING1
LI.M33	inflammatory response	452.351.694.685.732	10	847.089.731.163.597	226.175.847.342.866	102.524.210.495.839	521.667.306.346.474	Meta-Analysis
LI.M43.1	myeloid, dendritic cell activation via NFkB (II)	637.967.957.584.419	14	811.776.111.026.073	227.845.699.137.292	130.414.051.567.535	884.769.840.046.416	Meta-Analysis
LI.M40	complement and other receptors in DCs	465.491.592.678.004	12	660.714.589.391.698	193.954.830.282.502	380.055.031.353.082	168.588.513.907.905	Meta-Analysis
LI.M28	antigen presentation (lipids and proteins)	480.874.510.900.925	11	767.904.017.215.312	218.579.323.136.784	105.652.197.655.155	525.481.085.624.983	Meta-Analysis
LI.M25	TLR8-BAFF network	410.202.167.651.171	10	72.277.712.595.011	205.101.083.825.586	370.302.968.975.308	166.395.879.565.528	Meta-Analysis	TNFSF13B
LI.M38	chemokines and receptors	428.228.211.170.235	10	786.843.850.431.056	214.114.105.585.118	215.741.959.512.287	105.136.222.522.889	Meta-Analysis

## Sheet: Fig.S5
Tmod gene enrichment analysis for QIV-SD, QIV-HD and young adults vaccinated with TIV-SD (involved in the NK cell activation)
ID	Title	cerno	N1	AUC	cES	P.Value	adj.P.Val	Group	Genes
LI.M7.2	enriched in NK cells (I)	18.378.006.463.623	44	732.828.473.691.185	20.884.098.254.117	9970	17300000	Elderly_QIV-HD	RORA	PRKCH	ITK	CD96
LI.S1	NK cell surface signature	117.683.762.846.654	38	679.197.048.154.955	154.847.056.377.176	154.262.688.197.515	821.152.155.636.004	Elderly_QIV-HD	SLCO4C1
LI.M157	enriched in NK cells (III)	508.061.082.464.838	13	740.387.724.811.569	195.408.108.640.322	251.604.115.420.589	128.022.094.022.829	Elderly_QIV-HD
LI.M61.2	enriched in NK cells (receptor activation)	477.838.557.372.194	12	658.393.963.891.134	199.099.398.905.081	26.842.960.572.939	132.680.919.403.384	Elderly_QIV-HD	ITK	CD96
LI.M61.0	enriched in NK cells (II)	500.201.159.122.442	15	642.137.415.552.681	166.733.719.707.481	12.342.502.916.603	485.284.773.766.437	Elderly_QIV-HD	CD96
LI.M7.2	enriched in NK cells (I)	240.908.172.204.958	45	881.956.936.494.958	267.675.746.894.397	0.103	4.46	Meta-Analysis	KLRB1	FGFBP2
LI.M61.0	enriched in NK cells (II)	812.003.466.034.597	21	723.973.827.995.878	193.334.158.579.666	268.819.932.172.293	160.364.994.020.023	Meta-Analysis	KLRB1
LI.M157	enriched in NK cells (III)	579.685.438.623.814	13	817.978.806.907.378	222.955.937.932.236	312.551.459.848.414	174.423.879.205.728	Meta-Analysis
LI.M119	enriched in activated dendritic cells (I)	516.000.742.266.799	11	775.101.798.517.776	234.545.791.939.454	354.899.428.104.673	194.913.019.244.789	Meta-Analysis	SLAMF8
LI.M61.2	enriched in NK cells (receptor activation)	603.134.882.620.488	14	769.667.548.635.863	215.405.315.221.603	371.351.560.240.578	200.761.937.255.062	Meta-Analysis
LI.S1	NK cell surface signature	134.425.970.787.119	44	665.453.012.417.599	152.756.784.985.362	106.311.202.294.072	525.481.085.624.983	Meta-Analysis

## Sheet: Table S1
Randomization arm	age	Sex	Body mass Index	﻿Charlson Comorbidity Index	Myocardial infarction	Congestive heart failure	Heart rhythm disorders	Peripheral vascular pathology	Chronic lung disease	Cerebrovascular pathology	Dementia	Mental disorders	Oesogastro-duodenal ulcers	Inflammatory digestive diseases	Autoinflammatory/autoimmune diseases	Asplenia	Mild hepatopathy	Moderate to severe liver disease	Moderate to severe renal pathology	Uncomplicated diabetes	Diabetes complicated by at least one organ failure	Hypercholesterolemia, dyslipidemia	Connective tissue diseases	Hemiplegia	Cancer	Leukemia	Lymphoma	Multiple myeloma	Metastatic solid tumor	AIDS	Solid organ or hematopoietic stem cell transplantation	Headache	Vertigo	Dermatological disorders	Current anti-inflammatory treatment	Smoking
QIV-SD	66	Female	19.33	2	No	No	No	No	No	No	No	No	No	No	No	No	No	No	No	No	No	No	No	No	No	No	No	No	No	No	No	No	No	No	No	Non-smoker
QIV-SD	71	Male	24.86	3	No	No	No	No	No	No	No	No	No	No	No	No	No	No	No	No	No	No	No	No	No	No	No	No	No	No	No	No	No	Yes	No	Non-smoker
QIV-HD	73	Female	21.79	3	No	No	No	No	No	No	No	No	No	No	No	No	No	No	No	No	No	No	No	No	No	No	No	No	No	No	No	No	No	No	No	Non-smoker
QIV-HD	71	Female	28.62	4	No	No	No	No	Yes	No	No	No	No	No	No	No	No	No	No	No	No	No	No	No	No	No	No	No	No	No	No	No	No	No	No	Non-smoker
QIV-SD	71	Female	26.56	7	No	No	No	No	No	No	No	No	No	No	No	No	No	No	No	No	No	No	No	No	Yes, without treatment for more than 3 years	No	No	No	No	No	No	No	No	No	No	Active
QIV-HD	73	Male	31.83	3	No	No	No	No	No	No	No	Yes	No	No	No	No	No	No	No	No	No	No	No	No	No	No	No	No	No	No	No	No	No	No	No	Former
QIV-HD	70	Female	24.69	3	No	No	No	No	No	No	No	No	No	No	No	No	No	No	No	No	No	No	No	No	No	No	No	No	No	No	No	No	No	No	No	Former
QIV-SD	72	Male	29.04	3	No	No	Yes	No	No	No	No	No	No	No	No	No	No	No	No	No	No	No	No	No	No	No	No	No	No	No	No	No	No	No	No	Non-smoker
QIV-SD	71	Female	39.76	3	No	No	Yes	No	No	No	No	No	No	No	No	No	No	No	No	No	No	No	No	No	No	No	No	No	No	No	No	No	No	No	No	Former
QIV-HD	70	Male	32.65	3	No	No	No	No	No	No	No	No	No	No	No	No	No	No	No	No	No	Yes	No	No	No	No	No	No	No	No	No	No	No	No	No	Former
QIV-HD	71	Male	19.92	3	No	No	No	No	No	No	No	No	No	No	No	No	No	No	No	No	No	No	No	No	No	No	No	No	No	No	No	No	No	No	No	Non-smoker
QIV-HD	73	Male	22.39	7	No	No	No	No	No	No	No	No	No	No	No	No	No	No	No	No	No	Yes	No	No	Yes, without treatment for more than 3 years	No	No	No	No	No	No	No	No	No	No	Non-smoker
QIV-SD	67	Female	23.73	2	No	No	No	No	No	No	No	No	No	No	No	No	No	No	No	No	No	Yes	No	No	No	No	No	No	No	No	No	Yes	Yes	No	No	Non-smoker
QIV-SD	71	Male	23.57	7	No	No	No	No	No	No	No	No	No	No	No	No	No	No	No	No	No	No	No	No	Yes, without treatment for more than 3 years	No	No	No	No	No	No	No	No	Yes	No	Former
QIV-HD	66	Female	17.56	7	No	No	No	No	Yes	No	No	No	No	No	No	No	No	No	No	No	No	No	No	No	Yes, without treatment for more than 3 years	No	No	No	No	No	No	No	No	No	No	Former
QIV-SD	73	Female	20.83	4	No	No	No	Yes	No	No	No	No	No	No	No	No	No	No	No	No	No	No	No	No	No	No	No	No	No	No	No	No	No	Yes	No	Former
QIV-SD	65	Female	26.27	2	No	No	No	No	No	No	No	Yes	No	No	No	No	No	No	No	No	No	Yes	No	No	No	No	No	No	No	No	No	No	No	Yes	No	Active
QIV-HD	74	Male	22.49	4	No	No	No	Yes	No	No	No	No	No	No	No	No	No	No	No	No	No	Yes	No	No	No	No	No	No	No	No	No	No	No	No	No	Former
QIV-SD	70	Female	29.38	4	No	No	No	Yes	No	No	No	No	No	No	No	No	No	No	No	No	No	No	No	No	No	No	No	No	No	No	No	No	No	No	No	Non-smoker
QIV-HD	65	Female	22.5	2	No	No	No	No	No	No	No	No	No	No	No	No	No	No	No	No	No	No	No	No	No	No	No	No	No	No	No	No	No	No	No	Non-smoker
QIV-HD	70	Female	44.08	4	No	No	No	Yes	No	No	No	No	No	No	No	No	No	No	No	No	No	No	No	No	No	No	No	No	No	No	No	No	No	No	No	Former
QIV-SD	72	Male	28.08	4	No	No	No	Yes	No	No	No	No	No	No	No	No	No	No	No	No	No	No	No	No	No	No	No	No	No	No	No	No	No	No	No	Former
QIV-HD	74	Male	22.59	3	No	No	No	No	No	No	No	No	No	No	No	No	No	No	No	No	No	Yes	No	No	No	No	No	No	No	No	No	No	Yes	No	No	Non-smoker
QIV-HD	78	Female	20.07	5	No	No	No	No	No	No	No	No	No	No	No	No	No	No	Yes	No	No	Yes	No	No	No	No	No	No	No	No	No	Yes	No	No	Yes	Former
QIV-HD	69	Female	30.85	4	No	No	No	Yes	Yes	No	No	No	No	No	No	No	No	No	No	No	No	Yes	No	No	No	No	No	No	No	No	No	No	No	No	Yes	Former
QIV-SD	71	Male	29.38	7	No	No	No	Yes	No	No	No	No	No	No	No	No	No	No	No	Yes	No	Yes	No	No	Yes, current treatment or less than 3 months old	No	No	No	No	No	No	No	No	Yes	No	Active
QIV-SD	68	Male	32	2	No	No	No	No	No	No	No	No	No	No	No	No	No	No	No	No	No	No	No	No	No	No	No	No	No	No	No	No	No	No	No	Former
QIV-HD	69	Female	22.83	3	No	No	No	Yes	No	No	No	Yes	No	No	No	No	No	No	No	No	No	No	No	No	No	No	No	No	No	No	No	No	No	No	No	Former
QIV-HD	70	Male	26.88	3	No	No	Yes	No	No	No	No	No	No	No	No	No	No	No	No	No	No	No	No	No	No	No	No	No	No	No	No	Yes	Yes	No	Yes	Former
QIV-SD	65	Female	22.96	3	No	No	No	No	Yes	No	No	Yes	No	No	No	No	No	No	No	No	No	No	No	No	No	No	No	No	No	No	No	No	No	No	No	Former
QIV-SD	77	Male	31.14	3	No	No	No	No	No	No	No	No	No	No	No	No	No	No	No	No	No	No	No	No	No	No	No	No	No	No	No	No	No	No	No	Former
QIV-SD	75	Male	24.06	3	No	No	No	No	No	No	No	No	No	No	No	No	No	No	No	No	No	No	No	No	No	No	No	No	No	No	No	No	No	No	No	Former
QIV-HD	77	Male	22.84	4	No	No	No	Yes	No	No	No	No	No	No	No	No	No	No	No	No	No	No	No	No	No	No	No	No	No	No	No	No	No	No	No	Former
QIV-HD	68	Male	24	2	No	No	No	No	No	No	No	No	No	No	No	No	No	No	No	No	No	No	No	No	No	No	No	No	No	No	No	No	No	No	No	Non-smoker
QIV-SD	67	Female	27.06	2	No	No	No	No	No	No	No	No	No	No	No	No	No	No	No	No	No	No	No	No	No	No	No	No	No	No	No	Yes	No	No	No	Non-smoker
QIV-HD	65	Male	24.86	2	No	No	No	No	No	No	No	No	No	No	No	No	No	No	No	No	No	No	No	No	No	No	No	No	No	No	No	No	No	No	No	Non-smoker
QIV-HD	68	Male	26.12	2	No	No	Yes	No	No	No	No	Yes	No	No	No	No	No	No	No	No	No	Yes	No	No	No	No	No	No	No	No	No	No	No	No	No	Former
QIV-SD	78	Male	21.77	4	Yes	No	No	No	No	No	No	No	No	No	No	No	No	No	No	No	No	Yes	No	No	No	No	No	No	No	No	No	No	No	No	No	Non-smoker
QIV-HD	76	Male	23.67	3	No	No	No	No	No	No	No	No	No	No	No	No	No	No	No	No	No	No	No	No	No	No	No	No	No	No	No	No	No	Yes	No	Former
QIV-SD	65	Male	24.44	3	No	No	No	No	No	No	No	No	No	No	No	No	Yes	No	No	No	No	Yes	No	No	No	No	No	No	No	No	No	No	No	No	No	Non-smoker
QIV-SD	65	Male	25.31	2	No	No	No	No	No	No	No	No	No	No	No	No	No	No	No	No	No	No	No	No	No	No	No	No	No	No	No	No	No	No	No	Former
QIV-SD	76	Male	26.47	4	No	No	No	No	No	No	No	No	No	No	No	No	No	No	No	Yes	No	Yes	No	No	No	No	No	No	No	No	No	No	No	No	No	Non-smoker
QIV-HD	65	Male	23.03	3	No	No	No	No	Yes	No	No	No	No	No	No	No	No	No	No	No	No	No	No	No	No	No	No	No	No	No	No	No	No	Yes	No	Non-smoker
QIV-SD	68	Male	22.64	2	No	No	No	No	No	No	No	No	No	No	No	No	No	No	No	No	No	No	No	No	No	No	No	No	No	No	No	No	No	No	No	Non-smoker
QIV-HD	67	Female	22.94	2	No	No	No	No	No	No	No	No	No	No	No	No	No	No	No	No	No	Yes	No	No	No	No	No	No	No	No	No	No	No	No	No	Non-smoker
QIV-HD	69	Male	24.45	2	No	No	No	No	No	No	No	No	No	No	No	No	No	No	No	No	No	No	No	No	No	No	No	No	No	No	No	No	No	Yes	No	Former
QIV-HD	76	Male	25.26	3	No	No	No	No	No	No	No	No	No	No	No	No	No	No	No	No	No	Yes	No	No	No	No	No	No	No	No	No	No	No	Yes	No	Former
QIV-SD	69	Male	24.07	3	Yes	No	No	No	No	No	No	No	No	No	No	No	No	No	No	No	No	No	No	No	No	No	No	No	No	No	No	No	No	No	No	Non-smoker
QIV-HD	82	Male	29.06	5	No	No	No	No	Yes	No	No	No	No	No	No	No	No	No	No	No	No	No	No	No	No	No	No	No	No	No	No	No	No	No	No	Former
QIV-HD	79	Female	25.34	3	No	No	Yes	No	No	No	No	Yes	No	No	No	No	No	No	No	No	No	No	No	No	No	No	No	No	No	No	No	No	No	No	No	Former
QIV-SD	65	Female	22.83	2	No	No	No	No	No	No	No	No	No	No	No	No	No	No	No	No	No	Yes	No	No	No	No	No	No	No	No	No	No	No	No	No	Non-smoker
QIV-SD	72	Male	26.3	4	No	No	No	Yes	No	No	No	No	No	No	No	No	No	No	No	No	No	Yes	No	No	No	No	No	No	No	No	No	No	No	No	No	Non-smoker
QIV-HD	75	Female	19.92	3	No	No	No	No	No	No	No	No	No	No	No	No	No	No	No	No	No	No	No	No	No	No	No	No	No	No	No	No	No	Yes	No	Former
QIV-HD	71	Female	24.03	8	No	No	Yes	Yes	No	No	No	No	No	No	No	No	No	No	No	No	No	No	No	No	No	No	Yes, without treatment for more than 3 years	No	No	No	No	No	No	No	No	Non-smoker
QIV-HD	70	Male	23.94	4	No	No	No	Yes	No	No	No	No	No	No	No	No	No	No	No	No	No	No	No	No	No	No	No	No	No	No	No	No	No	No	No	Non-smoker
QIV-SD	67	Female	25.51	2	No	No	No	No	No	No	No	No	No	No	No	No	No	No	No	No	No	No	No	No	No	No	No	No	No	No	No	No	No	No	No	Non-smoker
QIV-SD	70	Male	27.15	3	No	No	Yes	No	No	No	No	No	No	No	No	No	No	No	No	No	No	Yes	No	No	No	No	No	No	No	No	No	No	No	No	No	Former
QIV-HD	70	Female	22.86	3	No	No	No	No	No	No	No	No	No	No	No	No	No	No	No	No	No	No	No	No	No	No	No	No	No	No	No	No	No	No	No	Former
QIV-SD	69	Male	22.95	2	No	No	No	No	No	No	No	No	No	No	No	No	No	No	No	No	No	No	No	No	No	No	No	No	No	No	No	No	No	No	No	Former

[truncated: 3 more sheets: Table S2, Table S3, Table S4]
